# Supplementary material for: SECmeres outperform extracellular vesicles as potential blood RNA biomarkers for Alzheimer’s disease
Source: Nat Commun. 2026 Jun 22;17:5453. doi: 10.1038/s41467-026-74541-8 (PMC13287576; doi:10.1038/s41467-026-74541-8)
Supplement: Supplementary file 4 — Source Data [file 41467_2026_74541_MOESM4_ESM.xlsx]

## Sheet: MISEV EV_markers_Dogra
1- Transmembrane (or GPI-anchored) proteins associated with plasma membrane and/or endosomes	type	2- Cytosolic proteins in EVs	type	3- Major components of non-EV co-isolated structures (NVEPs)	type	Transmembrane, lipid-bound and soluble proteins associated with intracellular compartments other than PM/endosomes	type	5- Secreted proteins recovered with EVs	type
CD9	Tetraspanins	TSG101	ESCRT-I/II/III	lipoproteins		HIST1H family	Histones	apolipoproteins
CD63	Tetraspanins	CHMP family		YWAH* (14-3-3*) and AGO* (can be present in EVs but generally more abundant in NVEPs).		LMNA/C	Lamin	fibrinogen
CD81	Tetraspanins	ALIX(PDCD6IP)		HSP90AA/B	exomere or supermere-enriched components.	VDAC		complement
CD82	Tetraspanins	VPS4A/B		TGFBI		cytochrome C		TGFB1/2	growth factors
CD47	multi-pass membrane proteins	ARRDC1		HSPA13		TOMM20		IFNG	growth factors
GNA family	heterotrimeric G proteins	FLOT1/2	Flotillins	LDHA/B		CANX	calnexin	VEGFA	growth factors
TSAP6	heterotrimeric G proteins	CAV family	caveolins			HSP90B1		FGF1/2	growth factors
MHC	Major Histocompatibility Class I or II,	SDCBP	syntenin			HSPA5		PDGF family
ITGA family	Integrins	HSC70 (HSPA8), and HSP84 (HSP90AB1) note that both are abundant also in NVEPs	Heat shock proteins			GM130	GOLGA2	EGF
ITGB family	Integrins	cytoskeleton: actin (ACT*), tubulin (TUB*); enzymes (GAPDH)				LC3 (MAP1LC3A)		IL	interleukins
TFR2	transferrin receptor					ACTN1/4	Actinin1/4	FN1	Fibronectin
LAMP1/2								COL family	Collagens
syndecans (SDC) family	heparan sulphate proteoglycans							LGALS3BP	galectin3-binding protein
EMMPRIN (BSG								CD5L
ADAM10								AHSG	fetuin-A
GPC1	Glypicans
CD59	complement-binding protein
5ʹnucleotidase CD73 (NT5E),

## Sheet: Brain_specific_markers_dogra
Brain markers	details
NCAM1	NCAM1, also known as CD56
APP	Amyloid precursor protein (APP) i
VAMP1
L1CAM
SYN1	Synapsin I
MAPT	microtubule-associated protein tau
ApoE
nrgn	Neurogranin i
ALDOC, or ALDC	Aldolase C
UCHL1	also known as PGP9.5, is a protein expressed predominantly in neurons and plays a role in the ubiquitin-proteasome system
CAMK2N1
FAM107A
CA11
EEF1A2
GFAP	glial fibrillary acidic protein
MT3
FBXL16
TMEM59L	a brain-specific, membrane-anchored protein involved in cell death and neuronal function
KIF5A
SNCB	SNCB (Synuclein Beta) is a Protein Coding gene.
NSMF
MTURN
BCYRN1	Brain Cytoplasmic RNA 1
GFAP	This gene encodes one of the major intermediate filament proteins of mature astrocytes
S100B
PLP1
PLEKHB1
MBP	myelin basic protein
PAQR6	from brain base
ELAVL3	from brain base
GAD1	from brain base
PCDHA1	from brain base
NCDN	from brain base
CACNG3	from brain base
DPF1	from brain base
GABRA3	from brain base
GABRA1	from brain base
NRIP2	from brain base
GPM6B	from brain base
SNAP91	from brain base
SYT1	from brain base
SNCB	from brain base
MAP2	from brain base
AMPH	from brain base
GNAO1	from brain base
MT3	from brain base
SLC1A3	from brain base
STX1B	from brain base
SYP	from brain base
RASL10A	from brain base
PDYN	from brain base
PAK5	from brain base
SLC32A1	from brain base
ICAM5	from brain base
APLP1	from brain base
RAB3A
MAG
ENO2

## Sheet: normalized EVP RNAseq_Navneet_
sample	largeEV	smallEV	smallEV	smallEP	smallEP	largeEV	smallEV	smallEV	smallEP	smallEP	largeEV	smallEV	smallEV	smallEP	smallEP	largeEV	smallEV	smallEV	smallEP	smallEP	largeEV	smallEV	smallEV	smallEP	smallEP	largeEV	smallEV	smallEV	smallEP	smallEP	tissue	tissue	tissue
gene																																		ens	id	type
DDX11L1	-0.678641	-2.04881	0.588468	-0.844789	-0.423154	0.34116	-1.04257	-2.66138	-1.38064	0.430331	-1.16831	-0.264393	-0.518432	0.0484661	-0.596906	0.0355148	-1.04634	0.113244	0.177871	0.131335	-1.03988	-0.212891	1.51734	0.35148	-0.0159964	-0.628306	0.465922	1.33628	0.0633821	0.327291	-0.538092	0.254311	-1.07839	ENSG00000223972	DDX11L1	transcribed_unprocessed_pseudogene
WASH7P	2.49128	2.47475	3.39582	2.63394	2.33487	3.27976	3.34975	2.44015	1.42671	2.08401	2.23768	1.88245	3.18201	1.63343	2.32366	1.79294	2.19312	2.12483	5.48773	2.59646	2.45654	2.73885	3.36685	2.65187	2.35987	2.0111	3.33309	3.26228	2.92468	3.17164	4.86563	4.27223	3.52647	ENSG00000227232	WASH7P	unprocessed_pseudogene
FAM138A	0.0583246	-0.826417	0.588468	-4.01471	-1.05119	0.134709	-1.04257	-1.43899	-2.66075	-3.34226	-0.682882	-1.48679	-2.10339	0.0484661	-3.40426	0.287054	0.538619	0.113244	0.467378	0.131335	0.400691	0.965446	0.181742	-0.702968	-0.0159964	0.62545	1.20289	0.599312	-1.03615	-0.324786	-2.12305	-2.06762	-1.07839	ENSG00000237613	FAM138A	lncRNA
OR4G11P	0.238897	-0.174341	0.588468	2.2141	0.0129453	1.07813	0.542393	-0.158884	-0.610123	-0.679294	1.29984	0.957999	0.218534	1.63343	0.368329	1.31562	0.828126	0.585312	1.53151	1.03404	1.19716	0.824584	1.28128	1.02286	0.63608	1.22584	1.26562	1.20198	0.800348	1.51172	1.33638	2.79036	1.9805	ENSG00000240361	OR4G11P	transcribed_unprocessed_pseudogene
OR4F5	0.79529	0.273118	0.588468	1.16851	0.698837	-0.106299	0.179823	0.277215	1.10175	0.854138	0.855538	0.387683	-0.518432	2.37039	0.941514	0.398085	0.913015	0.585312	1.09541	0.652167	0.0596539	0.397162	0.918707	0.454573	1.14628	0.194816	0.840318	1.33628	0.548809	1.11579	0.684301	1.39181	1.42411	ENSG00000186092	OR4F5	protein_coding
AL627309.1	0.674996	0.453691	2.17343	1.81818	1.16181	0.521732	1.27936	0.145971	0.64042	0.430331	1.46396	0.387683	1.35604	1.63343	0.89342	1.13505	2.74952	2.27799	3.48368	2.9565	0.796619	2.63721	3.20728	2.60782	2.58037	0.529235	3.40452	3.61921	3.09901	3.3108	3.2345	2.57624	2.09153	ENSG00000238009	AL627309.1	lncRNA
AL627309.5	0.906322	0.758545	0.588468	-0.0450876	-0.603726	-0.106299	1.27936	1.17992	0.313255	0.358181	0.652721	1.12465	1.98407	0.0484661	0.792137	0.166759	2.19312	1.53409	3.45089	2.84618	0.676325	2.55041	3.51052	2.33806	1.85847	-0.628306	2.9302	3.57913	2.56588	3.05768	1.33638	1.10231	0.796079	ENSG00000241860	AL627309.5	lncRNA
WASH9P	2.12871	0.88979	0.588468	0.550071	1.16181	1.71967	1.07291	0.277215	0.259816	0.430331	0.210203	-0.264393	1.59705	1.63343	1.16052	1.75172	1.06913	1.30879	3.07404	1.49042	2.34259	1.46992	2.58384	1.61896	0.235542	1.97503	2.72226	2.38358	1.51404	2.22541	1.33638	1.83927	1.03709	ENSG00000279457	WASH9P	unprocessed_pseudogene
AP006222.1	1.93279	1.72378	2.17343	2.55514	1.63913	1.38847	2.50175	1.6363	1.32631	0.687488	2.06435	1.75268	1.35604	1.63343	1.54994	1.57393	3.04112	2.9206	4.10598	3.35597	2.26129	2.92289	3.59032	3.20392	3.29905	1.93804	3.52482	3.89427	2.97667	2.89023	3.94303	3.35865	2.76291	ENSG00000228463	AP006222.1	transcribed_processed_pseudogene
AL732372.1	-2.2636	-0.174341	0.588468	-0.741695	-0.603726	-0.758376	-1.04257	-1.43899	-0.338821	-0.172334	-1.37476	-0.74982	-0.518432	0.0484661	0.738697	-1.18688	0.427588	0.0170287	0.708386	9.07e-05	-2.26227	0.748635	0.43328	0.550789	0.449667	-2.74378	0.569016	0.0923525	0.243954	-0.324786	0.198874	1.10231	-0.341425	ENSG00000236601	AL732372.1	lncRNA
AL732372.2	3.35111	2.67001	0.588468	3.46372	2.74677	3.76519	2.73002	2.67252	2.80336	2.1062	3.05923	2.92072	3.25416	3.74891	2.75897	3.27982	4.2058	3.95671	5.61157	4.57644	3.20805	4.63984	5.31102	4.33468	4.32978	3.20264	4.87845	5.48648	4.96062	4.93932	4.38474	4.12221	3.56547	ENSG00000237094	AL732372.2	transcribed_unprocessed_pseudogene
AL669831.3	4.52212	6.35633	5.79792	4.88515	4.76783	6.23031	7.139	6.70858	5.46927	5.51261	6.97839	6.67924	8.10728	4.80335	4.44749	4.13905	4.66943	4.62869	5.96505	4.74988	3.95366	4.88126	5.26313	4.66537	4.71322	3.85613	5.07078	5.36209	5.25715	5.01252	7.11774	6.60127	6.45818	ENSG00000230021	AL669831.3	transcribed_processed_pseudogene
LINC01128	3.55231	3.62362	4.49536	6.16975	4.93853	3.61418	3.25511	3.40471	4.68037	4.75753	3.87024	3.61475	3.62453	4.69232	6.64332	3.25053	3.61028	3.69432	3.80236	4.01291	3.2717	3.52217	3.66594	4.46387	4.40867	3.60789	3.55024	3.99924	4.83949	3.85654	4.25199	4.1612	4.07811	ENSG00000228794	LINC01128	lncRNA
AL669831.7	0.79529	2.51597	2.9104	0.590148	0.774786	1.18916	1.89603	1.58654	1.47441	0.905669	1.26465	1.40938	0.70396	0.0484661	0.683202	1.25791	1.21	1.66684	1.25587	1.63014	0.545081	0.824584	1.34401	1.02286	1.2064	1.50414	0.920488	1.77516	1.11069	1.91225	1.04687	0.254311	0.506572	ENSG00000288531	AL669831.7	lncRNA
FAM41C	-0.389134	1.01008	2.9104	-0.95582	-0.810177	-1.2438	1.07291	0.798048	-0.513908	0.282232	-0.827272	-0.264393	0.218534	0.0484661	-0.0350267	-1.18688	0.737928	0.113244	-0.670126	9.07e-05	-0.146797	0.397162	0.0373517	0.120154	-0.948882	-0.0808187	-0.382075	-0.455135	-0.143069	0.327291	0.684301	0.254311	0.506572	ENSG00000230368	FAM41C	lncRNA
AL645608.6	1.00942	1.41062	2.17343	0.809715	1.51175	1.56355	2.58192	2.22939	2.34568	2.91198	1.40053	1.81902	1.8035	1.63343	1.90559	1.52584	0.641713	0.713637	1.53151	1.03404	0.796619	1.15389	0.918707	1.26902	0.80114	0.194816	1.1373	0.702406	0.548809	0.0377841	0.684301	0.739738	0.144002	ENSG00000272438	AL645608.6	lncRNA
LINC02593	2.08217	2.29697	2.17343	0.0150334	1.63913	2.73805	1.6204	1.98247	2.22538	2.19172	1.29984	1.68314	1.8035	1.63343	1.51857	2.30141	2.08751	2.12483	1.76283	2.29427	1.82519	1.98212	2.16446	2.63002	1.85847	1.73734	1.38346	1.72707	2.59943	2.48257	0.198874	0.254311	-0.341425	ENSG00000223764	LINC02593	lncRNA
SAMD11	4.04018	5.81124	4.98079	3.29817	6.06776	4.0996	5.48621	5.80486	5.74682	6.09723	4.76872	5.23355	4.83912	5.17775	5.73614	4.05683	4.46673	4.32647	4.61528	4.93195	3.91431	4.00271	4.30118	4.85634	6.31364	4.04194	4.14149	4.24957	5.3829	4.50448	2.40051	2.18031	1.58457	ENSG00000187634	SAMD11	protein_coding
NOC2L	2.49128	4.74561	4.0479	3.10423	2.87309	2.10669	4.21796	3.61784	2.60336	2.83433	5.61392	5.43472	4.90783	2.37039	2.49459	2.51356	3.64792	3.2412	2.05234	1.63014	2.34259	2.38467	2.70829	1.93644	1.42458	2.41272	2.6299	2.61261	1.98938	2.15326	2.12487	2.01985	2.38104	ENSG00000188976	NOC2L	protein_coding
KLHL17	1.50899	1.57568	0.588468	0.508848	2.54467	2.31691	1.45993	0.963107	2.35844	2.50741	0.807443	1.17618	0.218534	1.63343	2.63283	1.13505	0.641713	0.713637	0.708386	0.465754	1.19716	0.668464	0.833818	0.725875	1.26411	1.02881	0.354891	0.702406	0.0633821	0.77475	0.198874	-0.482654	0.796079	ENSG00000187961	KLHL17	protein_coding
PLEKHN1	1.00942	2.47475	4.0479	2.51407	2.54467	0.34116	3.39484	2.64847	3.53471	2.89933	2.27353	2.48284	3.45119	2.85582	2.58821	1.47609	1.06913	1.18142	0.467378	1.16236	1.64462	1.09377	1.34401	1.57387	0.720969	0.880707	1.49239	1.20198	0.800348	1.72584	0.684301	0.739738	0.796079	ENSG00000187583	PLEKHN1	protein_coding
PERM1	0.399362	1.22421	2.17343	-1.35175	0.698837	1.07813	1.27936	0.798048	0.414539	1.3016	0.134254	-0.0128547	1.35604	0.0484661	0.625487	0.852651	-0.128806	-0.593025	-0.670126	0.251629	0.676325	-0.212891	0.74362	0.120154	-0.320851	0.715648	0.840318	-0.98565	-0.143069	0.0377841	0.198874	0.739738	0.144002	ENSG00000187642	PERM1	protein_coding
ISG15	5.41118	6.89858	7.91938	3.54243	9.39599	6.06908	6.37528	6.53747	8.4475	11.7373	5.43359	6.58229	5.54766	9.36362	10.4462	2.27255	2.79496	3.52099	5.0023	3.13915	2.86701	2.71909	3.17313	5.54933	1.78151	3.71017	3.95421	3.19315	5.6302	1.72584	3.43153	2.57624	2.29084	ENSG00000187608	ISG15	protein_coding
AGRN	4.04018	4.71052	4.67593	3.21731	4.75383	4.34716	4.21796	4.53829	5.0387	5.38453	3.91632	4.47515	4.33955	3.5079	4.81652	4.10672	4.00773	3.86295	3.31173	3.44698	3.73019	3.58903	3.77242	3.77152	3.7465	3.86601	3.82478	3.82742	3.68787	3.55436	2.83114	3.28994	3.00907	ENSG00000188157	AGRN	protein_coding
AL390719.1	1.28072	1.85808	3.39582	1.51926	2.60832	1.86053	1.07291	2.76488	3.15028	3.12263	2.96372	2.84313	2.54046	2.37039	2.61811	0.9286	2.12358	2.5769	2.43421	2.29427	1.19716	2.04698	2.29722	2.31084	1.89547	0.956656	2.18677	1.95295	2.03913	1.72584	-0.538092	0.254311	-1.07839	ENSG00000217801	AL390719.1	transcribed_unprocessed_pseudogene
RNF223	0.238897	3.50578	0.588468	1.96257	1.42012	0.521732	1.89603	2.59914	2.5487	2.27245	3.96097	3.45703	3.7295	0.0484661	2.88729	0.597394	0.307294	0.203442	0.708386	0.56197	0.400691	0.183037	0.0373517	0.881995	0.720969	0.529235	0.103352	0.236742	0.800348	-0.324786	-2.12305	-2.06762	-0.341425	ENSG00000237330	RNF223	protein_coding
C1orf159	3.44605	3.78408	4.8364	2.2141	6.60638	3.76519	3.63925	3.81435	5.46485	6.53375	3.35525	3.75692	3.56903	5.00266	6.5668	3.4311	3.31511	3.37337	3.45089	3.13915	2.86701	2.88791	3.36685	3.18905	3.24274	3.71017	3.17864	3.27905	3.31636	2.59578	1.57739	-0.482654	2.29084	ENSG00000131591	C1orf159	protein_coding
LINC01342	1.64329	1.49551	2.9104	0.181683	2.14759	1.98886	1.07291	1.03906	1.93278	2.1062	0.479389	1.22593	1.8035	2.37039	2.49459	1.47609	0.828126	0.585312	0.177871	0.652167	1.28205	0.824584	0.647405	0.881995	0.235542	1.64853	0.996437	0.599312	0.0633821	1.26018	-2.12305	0.254311	0.506572	ENSG00000223823	LINC01342	lncRNA
TTLL10	2.25996	1.72378	0.588468	1.51926	2.50061	2.04898	0.831899	2.02044	2.82191	2.73811	1.40053	1.88245	1.8035	1.63343	2.82456	2.35744	1.33832	1.46283	2.13723	2.29427	2.5278	1.51646	1.57078	1.70512	2.95801	1.5539	1.43896	1.51685	1.28577	1.82206	0.684301	1.83927	-0.341425	ENSG00000162571	TTLL10	protein_coding
SDF4	3.11722	4.5708	2.9104	5.37832	4.28704	4.08532	4.70338	4.77324	4.53892	4.75753	4.54135	4.97082	4.46646	2.85582	4.57873	2.90059	3.0029	3.21974	3.11647	3.28725	2.99825	3.28737	3.74943	4.10835	2.73124	2.89042	3.49894	3.64532	3.76382	3.49722	4.64513	4.44018	4.68538	ENSG00000078808	SDF4	protein_coding
C1QTNF12	0.238897	0.88979	2.17343	-0.0450876	1.37203	0.682196	1.76479	0.70785	1.42671	1.91827	-0.217219	0.628691	1.98407	0.0484661	1.80519	0.398085	1.06913	0.368501	1.40026	0.362661	-0.677312	-0.0685013	0.312986	0.240449	0.63608	0.0635712	-0.382075	0.367987	0.911379	0.327291	-2.12305	-2.06762	-1.07839	ENSG00000184163	C1QTNF12	protein_coding
UBE2J2	3.09395	3.88193	3.75839	2.70866	3.85133	3.76519	4.42775	4.40111	3.87397	4.33722	4.76558	4.32343	4.00513	3.21839	4.37053	3.12701	2.9436	2.89376	2.4998	2.86516	2.94718	2.85206	3.08404	2.71553	2.30593	2.87093	2.65355	2.85565	2.66429	2.64922	3.85423	2.88658	1.9805	ENSG00000160087	UBE2J2	protein_coding
SCNN1D	1.87935	4.36058	3.75839	1.97775	5.2919	2.04898	5.77761	5.84509	4.90585	5.25641	4.42664	4.53558	4.46646	3.95536	5.35174	1.25791	0.538619	0.650901	2.3655	-0.144299	1.10696	1.03103	1.34401	1.57387	0.545882	1.5539	1.49239	1.27069	1.28577	0.955322	3.43153	3.21779	1.03709	ENSG00000162572	SCNN1D	protein_coding
ACAP3	3.29099	4.51089	4.28891	2.41713	5.24927	3.25445	4.33825	4.33485	6.1816	6.27306	3.47555	4.13445	4.04635	4.80335	6.08559	3.4441	3.0029	3.27279	2.05234	2.45326	2.99825	2.65812	2.55761	2.79626	2.41187	3.45916	2.65355	2.63884	2.66429	1.99714	4.31989	2.79036	2.62205	ENSG00000131584	ACAP3	protein_coding
PUSL1	-0.678641	3.5854	2.17343	1.05854	2.95699	-1.2438	4.40589	4.89576	3.64303	3.32544	3.52843	3.65163	3.96269	1.63343	3.65102	-1.18688	-0.309378	-0.448635	1.6518	-0.932795	-0.677312	-0.212891	-0.303685	0.550789	-0.320851	-0.241283	-0.0410379	-0.0681122	0.0633821	0.327291	0.684301	-2.06762	1.42411	ENSG00000169972	PUSL1	protein_coding
INTS11	1.64329	2.63301	3.39582	2.37187	2.85571	1.71967	2.32666	2.69617	3.45967	3.39921	2.51726	3.14419	1.98407	3.21839	3.64377	1.90998	2.08751	1.63478	1.53151	1.22248	1.10696	1.42182	1.67207	1.42948	1.08354	1.16311	1.64177	1.45913	1.28577	1.26018	4.2168	2.79036	2.38104	ENSG00000127054	INTS11	protein_coding
CPTP	-0.678641	2.80917	0.588468	1.36611	2.40825	0.521732	3.91163	4.3044	3.17935	2.57262	2.90779	3.23203	3.02589	0.0484661	2.51062	1.00075	0.0316592	0.5166	1.53151	0.362661	0.400691	0.294069	-0.303685	0.240449	0.235542	0.529235	0.354891	1.12983	0.0633821	-0.324786	2.40051	-0.482654	0.144002	ENSG00000224051	CPTP	protein_coding
DVL1	2.41822	4.07359	3.75839	1.67645	4.59529	2.58402	4.19265	4.55778	4.74743	5.56363	3.32141	3.99075	4.08643	4.44078	5.16939	2.51356	2.08751	2.50778	2.56254	1.98281	2.0835	2.28065	1.89795	2.31084	1.65778	2.59012	2.05088	2.28737	2.13377	2.54028	3.70984	2.68727	2.09153	ENSG00000107404	DVL1	protein_coding
MXRA8	1.28072	2.77562	3.75839	1.36611	3.85133	2.16219	2.41686	2.32351	3.35526	4.22506	2.23768	2.63791	2.42017	3.5079	4.37491	1.25791	1.06913	1.18142	0.708386	0.56197	0.796619	0.965446	1.34401	1.32451	1.8205	1.73734	1.32574	1.12983	1.44189	1.26018	0.684301	-0.482654	0.796079	ENSG00000162576	MXRA8	protein_coding
AURKAIP1	1.19583	2.74127	2.17343	-0.314274	2.25757	1.38847	1.45993	1.81974	2.67655	3.03278	0.652721	1.78623	2.28892	1.63343	2.54216	-0.108875	0.993185	1.26757	0.914837	0.362661	0.676325	1.09377	1.07483	1.26902	0.720969	0.800537	1.20289	0.488281	1.11069	0.327291	3.16235	2.01985	0.796079	ENSG00000175756	AURKAIP1	protein_coding
CCNL2	2.91962	3.26105	4.0479	3.51667	5.0149	2.80931	3.20536	3.63017	2.95396	3.23769	2.86144	2.96534	3.38846	3.21839	4.01359	2.63188	4.38736	3.57268	2.13723	2.84618	2.69192	3.23267	2.73194	3.12797	2.83009	2.35775	2.76632	2.94246	3.37566	3.17164	3.85423	3.54709	3.21929	ENSG00000221978	CCNL2	protein_coding
MRPL20	1.10563	1.65163	0.588468	0.233214	1.37203	1.18916	1.07291	1.73093	2.34568	2.61967	0.53951	1.07121	0.70396	2.37039	1.90559	1.57393	0.737928	1.22514	-0.670126	0.893176	1.19716	0.493378	0.0373517	0.550789	0.346574	1.45261	0.665231	0.236742	1.71108	0.0377841	2.12487	-0.482654	-0.341425	ENSG00000242485	MRPL20	protein_coding
ANKRD65	-1.04121	3.13441	0.588468	-0.314274	2.80227	-3.56573	3.10039	3.97766	4.79516	3.43472	2.47169	2.60068	2.54046	0.0484661	1.95329	-1.18688	-1.40891	-1.67103	0.467378	0.362661	-2.26227	-1.65346	-0.303685	0.725875	1.01795	-0.421856	-1.48161	-0.696143	0.0633821	-3.13214	-0.538092	-2.06762	-2.66335	ENSG00000235098	ANKRD65	protein_coding
VWA1	2.12871	2.34351	2.17343	1.73124	3.06681	2.73805	1.6204	2.12869	3.19367	3.69116	1.89058	2.11147	2.14453	3.5079	3.68673	2.67662	2.86055	2.85253	2.13723	2.9741	2.21885	2.77759	2.86624	2.67341	2.68972	2.59012	3.19485	2.78694	2.89796	2.7986	3.30321	1.10231	2.19463	ENSG00000179403	VWA1	protein_coding
ATAD3C	2.62717	2.24887	2.9104	1.85153	2.17588	2.66309	2.41686	2.71944	2.35844	2.80749	2.6459	2.63791	2.14453	3.21839	2.44541	2.99193	2.29153	2.43517	1.96214	2.55029	2.6285	2.19739	2.88746	1.97163	2.13084	2.72654	2.50545	2.41428	1.51404	1.99714	2.12487	2.97678	1.9805	ENSG00000215915	ATAD3C	protein_coding
ATAD3B	2.91962	3.05273	3.39582	2.54498	3.5283	2.84366	3.20536	3.3159	3.56807	3.831	2.73858	2.74417	1.98407	4.13593	3.49056	2.99193	3.05986	3.14204	2.78931	2.90239	2.97294	3.30073	3.42605	3.11229	3.0755	3.08911	3.25793	3.08283	3.3364	2.59578	2.83114	1.83927	2.09153	ENSG00000160072	ATAD3B	protein_coding
ATAD3A	3.31131	3.42151	3.39582	2.03695	3.6135	3.30463	3.60129	3.52844	3.674	4.22506	3.26019	3.3712	3.25416	3.21839	3.67256	3.4311	3.50483	3.53843	2.89059	3.17002	3.16399	3.35296	3.88218	3.26193	3.16911	3.39235	3.24242	3.13905	3.57434	3.05768	1.78384	2.3247	1.24354	ENSG00000197785	ATAD3A	protein_coding
TMEM240	0.399362	0.758545	0.588468	-0.844789	0.533777	1.18916	1.89603	0.508541	0.204321	0.955422	-0.121003	0.387683	0.218534	1.63343	-0.0350267	0.0355148	0.427588	0.0170287	0.914837	0.737056	0.0596539	-0.553928	0.74362	0.120154	0.449667	0.800537	0.103352	0.599312	1.11069	0.0377841	2.5208	1.39181	-1.07839	ENSG00000205090	TMEM240	protein_coding
SSU72	3.89963	4.96985	5.54266	3.56774	7.35086	4.45108	4.84007	4.57064	6.16444	9.78772	4.43853	4.69864	3.96269	7.46632	8.06826	2.8816	3.46321	3.39267	3.99663	3.77268	3.2508	3.46399	3.33632	4.75394	3.59731	3.44604	3.52482	3.42185	4.41859	3.27725	5.11535	4.30742	3.966	ENSG00000160075	SSU72	protein_coding
FNDC10	-0.148126	0.88979	0.588468	-3.27775	0.0129453	-0.758376	-0.305604	-1.43899	-0.0418395	0.0269749	-1.37476	-1.84936	0.70396	0.0484661	-1.08233	0.501178	0.176049	0.713637	1.53151	0.251629	0.0596539	1.32054	0.833818	0.881995	0.346574	-0.628306	0.234597	1.05388	1.01447	0.77475	2.40051	1.39181	-0.341425	ENSG00000228594	FNDC10	protein_coding
AL691432.4	0.238897	0.0666675	0.588468	-0.242124	1.2173	1.29225	0.179823	0.798048	1.00763	1.51572	-0.320312	-0.264393	1.06653	0.0484661	-0.234336	0.687592	1.14128	1.92723	1.53151	0.652167	-0.146797	1.72901	2.16446	0.640987	0.949238	1.34368	0.465922	0.702406	1.44189	1.39142	-0.538092	-0.482654	-2.66335	ENSG00000286989	AL691432.4	lncRNA
MIB2	2.41822	3.26105	2.9104	1.65771	3.51729	2.54279	3.43856	3.34611	3.1131	3.58453	3.10968	3.3712	3.25416	2.37039	3.52253	2.11893	2.12358	2.25708	1.53151	2.20769	1.43817	1.98212	2.32858	1.82541	2.06742	1.60199	2.34039	2.25382	1.98938	1.91225	2.63183	1.10231	1.42411	ENSG00000197530	MIB2	protein_coding
MMP23B	0.674996	-0.174341	2.17343	-1.20736	0.774786	0.521732	0.179823	-0.545907	0.0864846	1.54851	-1.61577	0.20127	-0.518432	1.63343	0.22023	-0.26934	-1.40891	-0.593025	-2.99205	9.07e-05	0.240226	-1.29089	-1.04065	-0.315945	-0.948882	-0.628306	-0.0410379	-0.248684	0.243954	0.568299	1.33638	0.254311	0.796079	ENSG00000189409	MMP23B	protein_coding
CDK11B	3.09395	4.34922	0.588468	2.77101	4.24093	3.42295	3.74751	3.89831	4.18115	4.86882	3.23314	4.0678	2.8508	3.74891	4.42229	3.14304	2.92328	3.31387	3.11647	3.0424	2.92095	2.95703	3.45476	3.24764	2.95801	3.08911	2.60585	3.2453	3.14518	2.64922	3.54937	3.6603	3.16954	ENSG00000248333	CDK11B	protein_coding
SLC35E2B	4.51338	4.01728	3.39582	2.91996	3.5283	3.98116	3.74751	3.55455	3.96026	4.01236	3.60076	3.46741	4.00513	3.5079	3.5692	4.38129	3.94864	3.86295	2.98523	3.65762	4.5579	3.54481	3.90317	3.67874	4.04701	4.45589	3.9825	3.96855	3.98304	3.92314	2.5208	3.28994	3.77959	ENSG00000189339	SLC35E2B	protein_coding
MMP23A	-1.52664	-0.463847	2.17343	-1.35175	0.0129453	-0.758376	-1.04257	-1.07642	-1.56121	0.800699	-5.0752	-0.569248	-2.10339	0.0484661	-0.90176	-1.54945	-2.63131	-1.38152	-2.99205	-1.58487	-3.84724	-2.87586	-1.04065	-0.943976	-2.82335	-1.52139	-1.11904	-1.83365	-2.25855	-1.54718	1.33638	-0.482654	0.144002	ENSG00000215914	MMP23A	unprocessed_pseudogene
SLC35E2A	4.0523	2.99558	2.9104	0.508848	1.99718	2.87721	2.32666	2.69617	1.89822	2.33017	2.47169	2.30907	2.54046	1.63343	1.54994	3.78786	2.44194	2.82438	1.76283	2.34924	4.01695	2.50497	2.73194	2.65187	2.64697	3.92392	3.16225	3.12055	3.18991	3.13465	0.684301	1.63282	1.9805	ENSG00000215790	SLC35E2A	transcribed_unprocessed_pseudogene
NADK	2.8929	3.67911	4.28891	3.60245	3.60313	2.97343	3.04489	2.87259	3.98517	4.15759	2.90779	3.13119	3.02589	3.5079	3.4244	3.30853	2.74952	3.08386	2.78931	3.07538	3.07163	2.77759	3.22405	3.20392	2.86781	3.32231	3.00566	3.40667	3.14518	2.70075	3.94303	2.88658	3.6765	ENSG00000008130	NADK	protein_coding
GNB1	5.28843	5.23351	4.49536	4.82973	4.70127	5.02298	4.9499	4.90086	4.62068	4.44564	4.54135	4.66296	4.93003	4.29639	4.08492	5.28525	4.98586	4.90892	5.01357	4.60495	6.05514	4.95069	4.86891	4.64372	4.46513	5.55542	4.85314	4.7603	4.52718	4.79267	6.5529	5.59772	5.08484	ENSG00000078369	GNB1	protein_coding
CALML6	-1.04121	-0.463847	0.588468	4.12313	0.915648	-1.2438	0.831899	1.24551	1.49768	0.745204	1.4326	0.769554	1.06653	1.63343	2.12972	-2.03487	-0.309378	0.0170287	1.25587	1.22248	-1.52531	-0.553928	1.21569	2.75646	2.81085	-0.628306	-0.829534	0.702406	2.49634	0.955322	0.684301	1.63282	2.19463	ENSG00000169885	CALML6	protein_coding
CFAP74	4.36575	4.37185	4.28891	4.7346	5.44503	4.5687	4.51202	4.75083	6.38247	6.29134	4.29331	4.49557	3.87389	5.77639	6.46867	4.42127	4.55522	4.5188	5.90579	6.3484	4.18067	4.18664	4.7053	5.942	7.56359	4.45589	4.33674	4.43314	4.97348	4.68164	3.2345	3.76527	3.48639	ENSG00000142609	CFAP74	protein_coding
AL391845.2	-0.678641	0.453691	2.17343	4.63753	2.14759	-1.2438	-1.04257	-0.339456	2.03174	0.430331	0.53951	0.20127	0.218534	0.0484661	2.19069	-0.656363	0.0316592	0.113244	-0.184699	1.03404	0.0596539	0.183037	-0.303685	1.52733	-2.08639	-0.628306	-0.0410379	0.236742	1.36594	0.955322	-0.538092	0.739738	0.796079	ENSG00000233542	AL391845.2	lncRNA
GABRD	2.12871	3.69714	3.39582	2.10768	3.43775	2.77412	3.63925	4.13303	3.94341	4.19431	3.43655	3.62406	3.32287	1.63343	3.29155	1.83302	1.71447	2.17027	2.29335	1.91155	1.76747	1.84296	2.32858	1.52733	2.27819	2.27117	1.97782	2.03425	1.7712	1.62275	5.03682	3.60481	1.58457	ENSG00000187730	GABRD	protein_coding
PRKCZ	5.99221	8.25915	7.21782	6.01641	7.09069	6.38992	7.84921	7.90054	7.28114	7.80473	8.02267	8.05	7.91481	6.86865	6.89533	5.98193	6.00894	6.02246	5.94753	5.80622	5.71691	5.84182	6.13483	5.78023	5.91023	5.93452	5.76224	6.0551	6.16071	5.73514	6.31574	5.58343	5.75028	ENSG00000067606	PRKCZ	protein_coding
FAAP20	3.60265	3.95868	3.39582	4.04238	4.33801	3.65344	4.49141	4.1156	4.06133	4.43253	4.31926	4.68091	4.63807	3.95536	4.76399	3.56801	3.50483	3.92392	3.15769	3.54441	3.41015	3.4157	3.42605	3.53323	4.1804	3.44604	3.39051	3.55178	3.70339	3.01761	3.30321	4.08213	4.10483	ENSG00000162585	FAAP20	protein_coding
AL590822.1	0.674996	0.0666675	2.17343	0.466413	1.10409	0.957831	0.831899	0.798048	1.19011	1.22253	1.07455	1.36566	0.70396	1.63343	1.27756	0.687592	1.06913	0.650901	0.467378	0.652167	0.240226	0.748635	0.43328	-0.315945	0.235542	0.529235	0.840318	0.236742	1.11069	1.62275	0.198874	-0.482654	-0.341425	ENSG00000234396	AL590822.1	lncRNA
SKI	5.28329	5.80294	5.54266	6.46944	7.18156	5.31385	5.53737	5.6947	6.06376	6.99201	5.78045	5.98444	5.94645	6.27728	7.25008	5.32092	4.92072	4.86813	5.11123	5.09762	5.02004	4.78473	5.19244	5.37631	4.70282	5.1204	5.07078	5.33427	5.2413	5.24724	5.8713	5.36701	5.28501	ENSG00000157933	SKI	protein_coding
AL590822.3	1.43684	0.614155	0.588468	0.466413	1.7182	1.98886	1.6204	0.882937	1.49768	1.78702	0.416653	0.835142	-0.518432	2.37039	1.80519	1.94698	1.45616	1.4989	1.53151	1.87456	1.76747	1.91422	2.47592	1.08845	1.08354	1.16311	1.64177	1.67731	1.64834	1.72584	-0.538092	0.254311	-1.07839	ENSG00000287356	AL590822.3	lncRNA
MORN1	4.59852	4.92465	5.23232	4.29059	5.9942	4.7607	5.24898	5.28308	5.90095	6.52759	4.78434	5.00685	4.58311	5.47473	6.81127	4.54104	4.5486	4.58321	4.33886	4.80499	4.5579	4.37523	4.63177	4.59941	4.62235	4.57514	4.69688	4.41807	4.40916	4.21659	3.30321	3.42424	4.10483	ENSG00000116151	MORN1	protein_coding
RER1	2.21752	2.14759	3.39582	3.27991	3.88599	2.58402	1.76479	2.4679	3.99338	3.89615	2.12447	2.02979	1.8035	3.95536	5.08893	2.21305	1.93348	2.19247	2.29335	2.29427	1.51032	2.04698	2.29722	2.73614	2.03463	2.08064	1.81956	2.41428	2.49634	2.15326	4.31989	3.42424	3.6765	ENSG00000157916	RER1	protein_coding
PEX10	1.64329	1.72378	0.588468	0.740174	2.80227	1.56355	1.07291	0.277215	1.67145	4.05862	1.4326	1.01571	1.98407	2.37039	2.32366	1.37112	0.913015	1.04169	1.09541	0.965325	1.76747	0.748635	1.85551	1.26902	1.61405	1.22584	1.43896	1.51685	1.20089	0.77475	2.12487	0.739738	0.796079	ENSG00000157911	PEX10	protein_coding
PLCH2	4.82739	5.51343	5.44645	4.62794	5.76434	5.00792	5.33247	5.37387	5.84874	6.06359	4.74338	5.2902	4.81547	5.25792	6.02828	5.02474	4.90527	4.96479	4.68743	4.6162	4.54078	4.7166	5.00617	4.73358	4.83248	4.83867	4.85824	4.64209	4.63627	4.54734	3.43153	3.14184	2.76291	ENSG00000149527	PLCH2	protein_coding
PANK4	3.61904	4.92465	4.67593	3.38046	4.70127	3.85212	4.90385	5.05972	4.80219	5.02552	4.14639	4.53064	4.27164	4.44078	4.94299	3.4311	4.30337	3.97603	3.41734	3.38256	3.35244	3.53353	3.76097	3.57959	3.71581	3.85613	3.27328	3.52391	3.57434	3.66227	2.5208	2.3247	1.72896	ENSG00000157881	PANK4	protein_coding
HES5	0.399362	1.12112	0.588468	-1.51221	1.67921	1.07813	-0.305604	-0.545907	0.941287	2.92453	-0.827272	-0.264393	-0.518432	2.85582	0.792137	0.597394	-0.756837	-0.753489	-0.670126	-0.932795	-2.26227	-0.553928	-1.40322	0.240449	-0.948882	-1.52139	-0.588526	-1.83365	-1.03615	-0.810213	1.57739	-0.482654	-2.66335	ENSG00000197921	HES5	protein_coding
AL139246.5	2.45521	3.37746	2.9104	1.69494	3.59267	2.84366	3.34975	3.7252	4.15943	4.35587	3.06946	3.3601	2.75459	3.21839	3.70077	2.46338	2.9436	2.90724	2.43421	2.80745	2.72262	2.63721	2.82285	3.17402	2.46205	2.24111	2.89094	2.58589	2.13377	2.29412	1.04687	1.63282	1.58457	ENSG00000272449	AL139246.5	lncRNA
TNFRSF14-AS1	0.79529	0.0666675	2.17343	-0.470393	0.347364	0.34116	0.179823	-0.339456	-0.42371	0.627367	0.351065	0.472572	0.70396	0.0484661	0.941514	0.77248	0.307294	0.773758	-2.99205	-0.691787	1.01074	0.0627433	0.998878	0.120154	0.235542	0.800537	0.996437	-0.0681122	0.0633821	-0.324786	0.684301	-2.06762	1.03709	ENSG00000238164	TNFRSF14-AS1	lncRNA
TNFRSF14	1.64329	1.92082	2.9104	0.876057	1.10409	0.957831	0.179823	1.53501	1.49768	1.94314	1.40053	1.32057	1.35604	0.0484661	1.35063	1.37112	0.828126	0.886968	0.467378	1.38913	0.545081	1.15389	1.40413	0.725875	0.449667	1.73734	1.64177	1.27069	0.800348	1.11579	2.83114	0.254311	0.506572	ENSG00000157873	TNFRSF14	protein_coding
PRXL2B	1.10563	1.41062	2.17343	-0.314274	1.51175	0.521732	1.27936	1.58654	1.80802	2.12806	1.49466	1.88245	1.59705	0.0484661	0.988057	0.398085	0.538619	-0.448635	0.177871	1.2802	-1.03988	1.03103	0.0373517	0.954144	0.80114	-0.869315	0.465922	0.488281	1.28577	0.568299	0.198874	-2.06762	0.144002	ENSG00000157870	PRXL2B	protein_coding
MMEL1	3.66713	3.18641	4.0479	3.47981	4.81356	4.49496	3.74751	3.69029	5.04068	5.50636	3.00695	3.3712	3.67797	4.44078	4.39232	3.55609	3.23494	2.88015	5.5038	3.02563	3.99197	3.37839	3.33632	3.26193	3.39259	3.67688	3.48582	3.37581	3.14518	3.60933	1.04687	2.97678	1.9805	ENSG00000142606	MMEL1	protein_coding
MMEL1-AS1	2.21752	4.51089	0.588468	1.24581	1.27074	1.98886	3.20536	3.46101	0.0237488	0.564632	4.66795	4.11478	3.87389	1.63343	0.437042	1.90998	0.176049	1.04169	0.708386	0.893176	2.69192	0.0627433	0.918707	0.881995	0.449667	1.69362	0.665231	0.888819	0.800348	1.91225	6.75653	5.35024	5.37557	ENSG00000237058	MMEL1-AS1	lncRNA
TTC34	2.78079	4.46952	4.49536	3.31022	4.28704	2.58402	4.11393	4.6991	4.34086	4.34657	4.72084	4.46482	4.43576	3.95536	3.98519	2.48869	4.60072	4.68065	2.3655	2.80745	2.26129	2.59446	3.35167	2.39101	2.33315	2.81081	2.50545	2.73924	2.72635	2.35971	3.30321	4.80275	4.20701	ENSG00000215912	TTC34	protein_coding
AL589702.1	0.0583246	1.92082	2.17343	1.90017	1.04397	0.34116	2.12736	2.52184	1.7703	2.3489	1.19159	1.78623	1.98407	1.63343	2.58821	1.00075	0.993185	0.940407	1.53151	1.22248	1.01074	0.896733	0.43328	0.806046	0.720969	1.02881	0.920488	0.973708	0.0633821	-0.324786	0.684301	-2.06762	-0.341425	ENSG00000284745	AL589702.1	lncRNA
PRDM16-DT	2.34126	2.67001	4.0479	1.41155	3.83368	1.56355	2.73002	2.69617	4.20609	4.304	2.54685	2.46223	2.42017	3.5079	3.90862	2.27255	2.19312	2.39745	1.53151	2.11557	2.0835	1.87903	2.58384	2.16645	2.16154	2.21041	2.4525	2.38358	2.53153	1.72584	2.73493	2.45594	0.796079	ENSG00000177133	PRDM16-DT	lncRNA
PRDM16	8.23857	8.64031	8.52511	7.71448	9.72158	7.90645	8.48556	8.78277	9.8074	10.3714	8.11354	8.61461	8.17854	8.96435	9.65627	7.80905	7.81681	7.9233	7.70752	8.26039	7.75128	7.81501	7.98572	8.13599	8.45413	7.82005	7.81465	7.81201	7.90175	7.73282	6.99329	7.57804	7.11965	ENSG00000142611	PRDM16	protein_coding
ARHGEF16	2.83793	4.05971	4.0479	3.52186	4.80906	3.00412	4.36115	4.55778	5.1512	5.20077	3.66289	3.932	4.04635	4.44078	5.36503	3.25053	2.70259	2.97283	3.03031	3.15467	2.75268	2.73885	3.42605	3.26193	2.73124	2.79019	3.12889	3.27905	3.27543	3.20771	1.96441	2.01985	1.9805	ENSG00000130762	ARHGEF16	protein_coding
MEGF6	5.51994	6.11274	5.44645	6.07584	6.23169	5.63149	6.06247	6.2445	6.2721	6.75094	6.58969	6.37602	6.16807	6.02575	6.6287	5.60175	5.22044	5.32521	5.17285	5.51917	5.29487	5.32545	5.65206	5.60081	5.55891	5.52456	5.28279	5.47196	5.4671	5.40313	4.77176	4.8749	5.05775	ENSG00000162591	MEGF6	protein_coding
TPRG1L	1.36089	1.41062	3.39582	5.13926	1.89877	0.682196	2.41686	2.76488	4.98001	2.3674	2.29112	1.88245	2.28892	1.63343	2.6474	1.19779	1.06913	1.69821	2.56254	3.82209	1.36222	1.15389	1.46185	3.3313	4.9689	0.956656	0.996437	0.798621	1.98938	1.99714	4.95376	3.14184	2.09153	ENSG00000158109	TPRG1L	protein_coding
WRAP73	4.14579	5.45634	4.28891	3.65062	5.6148	4.31079	5.49659	5.49006	6.72079	6.27184	5.30742	5.55882	5.26293	4.13593	4.96352	4.02258	4.44551	4.4375	4.24635	3.75243	3.29231	4.01896	4.05152	3.6245	3.81569	4.13478	3.7825	3.89427	3.79312	4.00741	3.16235	3.90966	3.11801	ENSG00000116213	WRAP73	protein_coding
TP73	5.03102	5.46689	4.8364	3.92584	5.3705	4.85633	5.51713	5.813	5.81209	5.9516	5.10595	5.62753	5.05648	5.47473	5.36061	4.86961	5.09434	5.12627	4.4258	4.91839	4.62444	4.71161	5.1136	4.87968	4.97755	4.94505	4.70256	4.74227	4.59528	4.8045	3.49166	4.08213	3.35902	ENSG00000078900	TP73	protein_coding
TP73-AS1	4.2229	4.8379	2.17343	5.4858	3.34113	3.12077	5.22422	5.66505	4.80219	3.6312	6.51586	5.64593	5.4435	3.95536	3.81491	4.7699	3.04112	3.23051	2.89059	2.37596	4.59985	2.30737	4.35548	2.49141	2.84907	4.75606	2.87091	3.10181	1.93785	2.07731	0.684301	1.63282	0.796079	ENSG00000227372	TP73-AS1	transcribed_unitary_pseudogene
CCDC27	3.11722	3.23659	3.75839	2.12142	3.42602	2.50036	3.39484	3.50185	3.55149	3.88335	2.82567	2.74417	2.75459	1.63343	3.34617	3.75694	2.79496	2.93383	2.68037	2.76764	2.72262	2.79657	2.35928	2.41677	4.21739	3.36474	2.89094	2.21946	3.37566	3.05768	2.5208	1.83927	1.86021	ENSG00000162592	CCDC27	protein_coding
LRRC47	2.72129	3.5659	3.75839	1.47714	3.60313	2.73805	2.58192	3.11998	2.65602	4.24521	2.51726	3.18249	2.14453	3.95536	3.12452	2.76214	2.41309	2.33896	2.56254	2.76764	2.5278	2.9055	2.68424	2.56238	2.86781	3.4978	2.5814	2.35222	2.22258	2.70075	1.33638	2.79036	2.46593	ENSG00000130764	LRRC47	protein_coding
CEP104	3.88614	3.73255	3.75839	3.53218	3.63404	4.55839	3.81541	3.82512	3.26999	3.46938	3.90494	3.95431	3.87389	3.74891	3.39016	4.02258	3.69662	3.66287	5.47962	3.67924	4.16957	3.96963	3.80623	3.59095	3.58604	3.80568	3.69403	3.96855	3.76382	3.71335	4.61841	3.35865	4.25551	ENSG00000116198	CEP104	protein_coding
DFFB	2.45521	2.74127	2.9104	2.03695	2.66929	2.54279	3.04489	3.33108	3.05937	2.93696	2.25572	2.2858	2.28892	3.5079	2.87496	2.99193	2.6541	2.5769	2.56254	2.80745	3.2717	2.434	2.63491	2.53911	2.73124	2.87093	2.55652	2.35222	2.08723	2.29412	2.63183	2.18031	1.86021	ENSG00000169598	DFFB	protein_coding
C1orf174	1.43684	1.79249	0.588468	0.704104	1.7182	1.38847	1.07291	1.53501	0.871746	0.905669	-0.121003	1.12465	1.8035	1.63343	1.03314	0.9286	1.14128	0.650901	0.708386	0.131335	0.796619	0.748635	0.312986	0.640987	0.449667	1.02881	1.38346	0.367987	0.800348	0.77475	2.73493	1.39181	2.19463	ENSG00000198912	C1orf174	protein_coding
LINC01134	3.0703	3.86607	2.9104	2.55514	3.3659	2.70106	3.52221	3.5802	3.00357	2.78014	3.69629	3.3712	2.65149	3.21839	2.55767	2.80307	2.9834	2.8101	2.62266	3.05898	2.6285	2.88791	2.65979	2.92751	2.9226	2.79019	3.17864	2.87785	3.23331	2.97638	1.96441	2.79036	1.86021	ENSG00000236423	LINC01134	lncRNA
LINC01346	1.87935	2.55605	2.17343	1.86793	1.63913	2.77412	2.01632	2.05743	1.7118	1.48217	2.63216	2.65617	1.98407	1.63343	1.54994	1.98305	2.05052	1.69821	0.708386	1.2802	2.03541	1.51646	1.93917	1.2113	1.14628	1.60199	1.49239	1.51685	0.680053	0.568299	3.3688	2.01985	2.38104	ENSG00000233304	LINC01346	lncRNA
LINC02780	3.11722	3.02444	2.9104	2.76227	3.30316	4.16898	2.58192	2.71944	3.07493	3.40817	2.81354	2.87467	3.32287	3.95536	3.31912	3.25053	3.36116	2.83853	3.19777	3.0424	2.78212	2.77759	3.17313	3.03122	2.99257	3.37861	2.67682	3.22813	2.53153	2.7986	2.12487	3.14184	2.95136	ENSG00000284668	LINC02780	lncRNA
LINC01777	0.906322	2.09415	0.588468	1.43375	1.82923	1.38847	2.23045	2.44015	2.39608	1.41263	1.93603	1.88245	2.28892	3.21839	1.2396	1.57393	1.66637	1.53409	2.13723	2.11557	1.64462	2.35936	1.62231	1.97163	2.95801	1.821	1.93985	1.8217	1.58276	2.15326	2.12487	2.18031	0.506572	ENSG00000235054	LINC01777	lncRNA
LINC01646	2.08217	2.14759	2.17343	1.91602	0.981236	2.36501	1.89603	2.22939	0.597985	0.687488	2.34265	2.35452	1.98407	1.63343	1.1193	2.11893	2.19312	1.87329	1.40026	1.87456	2.41955	2.10904	2.35928	2.28309	1.01795	2.1142	1.81956	2.41428	1.71108	1.91225	0.684301	1.10231	1.72896	ENSG00000232596	LINC01646	lncRNA
AJAP1	5.99221	6.72488	7.27497	6.12014	7.84005	6.19416	6.58921	6.84575	7.93983	8.36467	6.14699	6.4114	6.21402	7.28687	7.64627	5.99524	6.01135	6.06368	6.6962	6.28108	5.96494	6.09089	6.05738	6.2159	6.90966	5.94854	5.8772	5.98525	5.9878	5.82496	5.71615	5.52484	5.5314	ENSG00000196581	AJAP1	protein_coding
BX005132.1	2.49128	1.79249	2.9104	2.03695	0.774786	1.98886	1.89603	1.86218	1.07105	0.430331	2.02283	1.07121	1.98407	3.21839	1.38582	2.35744	2.05052	2.5769	0.467378	1.53851	1.98565	1.56155	1.34401	1.32451	2.41187	2.1142	2.34039	1.77516	0.911379	2.15326	3.65831	2.45594	2.38104	ENSG00000284739	BX005132.1	lncRNA
LINC02781	1.36089	2.09415	2.17343	1.29514	2.52281	1.56355	0.179823	1.11121	2.15395	2.19172	1.03332	1.75268	1.06653	0.0484661	2.35951	1.00075	1.76101	1.22514	1.40026	3.39568	1.98565	1.87903	2.12927	2.2548	3.05929	1.5539	0.996437	1.57235	2.08723	1.82206	1.04687	2.18031	1.9805	ENSG00000284674	LINC02781	lncRNA
Z98259.3	3.04625	2.67001	2.17343	1.31919	3.39025	2.73805	2.41686	2.4679	2.84931	3.35355	2.06435	1.81902	2.14453	3.21839	2.022	3.22063	2.44194	2.35872	2.05234	1.58505	2.69192	2.30737	2.38934	2.53911	2.41187	2.21041	2.34039	2.28737	1.98938	2.15326	0.684301	2.01985	1.03709	ENSG00000284692	Z98259.3	lncRNA
Z98259.1	0.543751	0.0666675	0.588468	0.181683	-1.34069	0.826586	-0.305604	-1.43899	-0.110552	-0.283365	-0.0308055	-0.0128547	-0.518432	0.0484661	-0.234336	1.52584	0.828126	0.44445	-1.40709	0.362661	0.545081	0.397162	0.647405	0.240449	-0.501423	0.880707	0.234597	0.236742	-1.52158	0.327291	-2.12305	1.39181	0.144002	ENSG00000260972	Z98259.1	lncRNA
AL365255.1	5.41118	6.46294	5.54266	6.01273	5.66556	4.99269	6.56968	6.65829	6.12762	6.09584	7.61851	7.14459	6.8065	6.31525	6.27815	5.29245	5.58301	5.62563	6.30944	7.1885	5.51251	5.52645	6.06438	7.43383	8.28147	5.47377	5.13099	5.07565	7.41211	6.3697	3.75959	4.37533	4.73753	ENSG00000236948	AL365255.1	lncRNA
NPHP4	5.66516	7.96102	6.47111	6.4654	5.58082	5.97537	7.26273	7.19815	5.78397	6.09445	9.13798	8.69188	8.53051	5.9792	5.90332	5.53346	6.87715	6.8266	5.96505	5.3743	5.49928	5.97693	6.00253	5.45923	5.40386	5.66702	5.75679	5.67256	5.36351	5.52964	5.24327	5.4162	5.3865	ENSG00000131697	NPHP4	protein_coding
KCNAB2	5.57139	5.97541	5.71775	5.71943	6.3278	5.36205	6.26425	6.12978	6.21445	6.24958	6.00362	6.0166	5.91341	6.11456	6.37655	5.83179	5.68309	6.00061	6.02197	6.25253	5.37435	5.82343	5.91225	6.39668	6.78952	5.7306	5.52962	5.57744	6.23731	5.83076	5.51357	5.38359	4.91408	ENSG00000069424	KCNAB2	protein_coding
CHD5	3.96522	5.05623	5.23232	4.32958	5.63532	3.81797	4.59164	4.64544	5.14753	5.76539	4.77811	4.85702	4.4044	5.40602	6.01429	3.83795	3.54528	3.6708	3.51574	3.94316	3.60397	3.53353	3.93408	4.13187	4.38935	3.89526	3.95421	3.75731	4.28061	3.46777	5.72869	3.35865	3.74604	ENSG00000116254	CHD5	protein_coding
AL031847.1	1.5777	1.85808	2.9104	0.809715	2.50061	1.86053	0.831899	1.03906	2.03174	2.60416	0.282352	1.57211	0.218534	2.85582	3.17568	1.98305	1.66637	1.4989	0.708386	1.75752	1.93412	1.15389	1.62231	1.74634	0.949238	1.69362	1.77712	1.57235	1.58276	1.26018	0.684301	-0.482654	1.58457	ENSG00000285629	AL031847.1	protein_coding
RPL22	1.5777	1.85808	0.588468	0.876057	2.23085	1.86053	0.831899	0.798048	2.19723	3.74874	1.07455	1.07121	-0.518432	0.0484661	2.21045	1.75172	1.93348	2.00454	2.3655	2.26598	1.51032	2.13909	2.38934	1.57387	2.41187	2.04629	2.21883	2.25382	2.66429	2.59578	0.198874	0.254311	0.796079	ENSG00000116251	RPL22	protein_coding
RNF207	2.21752	2.51597	2.9104	4.64706	3.02076	2.70106	2.32666	2.85169	3.13552	3.44347	3.02809	2.26215	2.65149	3.21839	3.39016	1.57393	2.5252	2.70594	2.89059	3.65762	1.51032	2.52787	3.27324	3.31769	2.71063	1.90007	2.28089	2.55867	2.26502	2.93395	3.30321	2.57624	3.31393	ENSG00000158286	RNF207	protein_coding
ICMT	1.98432	1.32042	3.39582	0.775363	1.67921	1.98886	1.89603	0.963107	1.40226	1.51572	1.07455	1.01571	0.70396	3.21839	1.35063	2.05259	2.22668	2.27799	1.76283	2.23713	1.93412	2.616	2.05621	2.19651	2.97539	2.56607	2.36925	2.11121	1.93785	2.35971	2.5208	1.39181	1.42411	ENSG00000116237	ICMT	protein_coding
LINC00337	1.10563	1.49551	0.588468	0.704104	1.04397	1.47866	0.542393	0.611635	1.13181	1.89296	-0.551638	0.472572	-2.10339	2.85582	1.03314	0.0355148	0.828126	0.288331	0.177871	-0.144299	1.19716	-0.373356	0.544312	0.240449	-0.0159964	0.31511	-0.588526	-0.0681122	0.548809	-0.810213	-0.538092	0.254311	-0.341425	ENSG00000225077	LINC00337	lncRNA
GPR153	2.12871	2.29697	3.39582	1.47714	2.30956	2.21563	1.76479	1.53501	2.15395	2.47366	1.33419	1.78623	1.59705	0.0484661	2.47838	1.98305	2.29153	2.48996	1.96214	1.63014	2.03541	2.50497	2.38934	2.46696	1.85847	1.90007	1.81956	2.38358	1.7712	2.22541	3.00623	1.39181	1.24354	ENSG00000158292	GPR153	protein_coding
ACOT7	6.10999	7.24811	6.61084	5.97539	6.91197	6.01358	6.70114	6.76138	7.10389	7.24802	7.26715	7.06823	6.89378	6.73497	6.80884	5.96174	6.60471	6.44734	5.6554	5.68325	6.31641	5.79066	5.8729	5.72201	5.54734	5.89646	5.70397	5.59764	5.56376	5.42628	5.528	5.50981	5.12455	ENSG00000097021	ACOT7	protein_coding
HES2	2.83793	2.77562	2.17343	2.22687	2.90724	3.00412	3.30321	3.15453	2.7559	3.29678	2.83769	3.02277	1.8035	2.37039	2.98232	2.72001	3.16744	3.2412	2.56254	2.42795	2.49261	2.81531	3.17313	2.7765	2.5342	2.98414	2.87091	2.92124	2.87074	2.70075	2.63183	1.63282	2.89124	ENSG00000069812	HES2	protein_coding
ESPN	3.11722	3.30874	2.9104	2.872	3.723	2.87721	3.15383	2.99206	3.50056	4.02988	2.3085	3.15707	2.14453	3.95536	3.4743	3.25053	2.86055	2.88015	2.56254	3.2151	2.86701	2.8338	2.9493	2.85398	3.10739	2.87093	2.72226	2.53093	3.52281	2.97638	1.57739	2.3247	1.42411	ENSG00000187017	ESPN	protein_coding
PLEKHG5	4.34619	4.71052	4.67593	3.81607	4.82254	3.76519	4.31498	4.5052	4.84137	5.10207	4.16559	4.41743	3.67797	4.69232	4.90408	4.10672	4.6386	4.45596	3.77613	4.25523	4.19168	3.88348	4.30118	4.21498	4.1804	4.09332	3.93504	4.27488	4.12804	4.23418	3.70984	2.45594	3.48639	ENSG00000171680	PLEKHG5	protein_coding
NOL9	3.48235	2.99558	2.9104	2.86385	3.09671	2.84366	2.58192	2.71944	3.30339	3.05577	3.02809	2.85899	2.54046	1.63343	3.23478	3.32268	2.9834	3.31387	2.68037	3.09159	3.44738	3.28737	3.39675	3.20392	3.12307	3.7534	3.27328	3.10181	3.09901	3.09668	4.88817	3.71374	3.21929	ENSG00000162408	NOL9	protein_coding
TAS1R1	2.41822	2.77562	3.39582	1.83495	2.23085	2.04898	2.41686	3.08457	2.77507	2.27245	2.68635	3.48795	2.8508	3.95536	2.52648	2.30141	2.5252	2.41644	3.60786	4.97628	2.17513	2.13909	2.32858	3.9932	6.44733	2.35775	2.55652	2.85565	2.92468	3.3108	-0.538092	1.10231	1.03709	ENSG00000173662	TAS1R1	protein_coding
ZBTB48	1.10563	1.57568	3.39582	1.27069	1.42012	0.682196	1.6204	1.48157	1.65084	2.08401	1.03332	1.07121	1.06653	1.63343	2.24918	0.687592	0.538619	0.940407	0.467378	0.893176	1.36222	0.0627433	1.14698	0.881995	1.2064	1.09752	0.920488	1.33628	1.20089	0.327291	1.96441	0.739738	1.58457	ENSG00000204859	ZBTB48	protein_coding
KLHL21	3.42756	4.99194	2.17343	2.9278	3.3659	3.80059	5.27333	5.1694	3.39917	3.31595	4.52285	4.54051	4.7421	3.5079	3.31912	3.32268	3.42036	2.99825	4.16782	2.82694	3.60397	3.03903	3.13815	3.01444	2.51055	3.13886	2.89094	3.19315	2.66429	2.70075	4.18073	3.86312	3.9065	ENSG00000162413	KLHL21	protein_coding
PHF13	3.85879	2.43232	3.39582	1.83495	3.26417	3.03418	1.89603	2.69617	3.40534	3.97062	2.04374	2.39857	2.14453	0.0484661	3.35507	3.93322	2.92328	3.1534	1.25587	2.59646	3.91431	2.9055	2.63491	2.53911	2.2499	3.39235	3.02392	2.47378	2.72635	2.48257	3.49166	2.79036	2.09153	ENSG00000116273	PHF13	protein_coding
THAP3	1.43684	-0.174341	0.588468	0.181683	0.846935	1.29225	2.01632	0.277215	0.554264	0.854138	-0.0308055	0.628691	2.28892	0.0484661	0.89342	1.06946	0.0316592	0.5166	1.40026	0.131335	1.36222	1.15389	0.74362	0.640987	-0.160386	1.02881	0.920488	1.20198	-0.143069	0.568299	2.12487	1.10231	0.506572	ENSG00000041988	THAP3	protein_coding
DNAJC11	4.65526	5.36904	5.71775	5.31993	6.47736	4.95391	6.1766	6.26639	7.10956	6.51417	5.11091	5.20282	5.24533	5.72089	6.9441	4.46018	4.77525	4.73836	5.64819	4.79513	4.51471	4.77997	4.6567	4.58243	4.85143	4.6167	4.67393	4.60265	4.88101	4.31907	4.02669	4.34177	4.07811	ENSG00000007923	DNAJC11	protein_coding
CAMTA1-DT	-0.678641	0.88979	2.17343	-0.95582	2.25757	-1.2438	1.27936	0.798048	1.49768	2.57262	-1.37476	0.897878	1.35604	0.0484661	2.3771	-0.656363	-0.309378	-1.67103	-1.40709	-1.58487	-1.03988	-1.00139	-0.303685	-0.702968	-1.23839	-0.421856	-1.96704	-0.696143	-2.25855	-3.13214	-0.538092	-0.482654	0.506572	ENSG00000237436	CAMTA1-DT	lncRNA
CAMTA1	8.63248	9.22051	8.82209	8.88622	9.44694	8.71649	9.00773	9.25163	9.32616	9.55363	9.52093	9.30157	9.16163	8.65949	9.10856	8.57153	8.56284	8.46411	8.85304	8.51222	8.67559	8.51234	8.61418	8.56292	8.70429	8.62854	8.50199	8.49301	8.57408	8.47195	8.71694	8.48985	8.53816	ENSG00000171735	CAMTA1	protein_coding
VAMP3	1.19583	1.32042	0.588468	1.24581	1.51175	0.521732	2.86432	2.26145	1.9995	1.9676	1.93603	1.61008	2.28892	1.63343	1.88114	1.25791	0.427588	0.203442	1.25587	0.251629	0.0596539	0.896733	0.0373517	-0.15548	-0.0159964	0.956656	0.920488	-0.0681122	0.243954	0.77475	3.30321	2.01985	2.38104	ENSG00000049245	VAMP3	protein_coding
PER3	3.96522	3.64235	3.75839	3.9101	4.04013	3.71039	3.34975	3.56743	4.51061	4.29919	3.35525	3.48795	3.67797	3.74891	4.35729	3.69305	3.78936	3.81368	3.60786	4.15081	3.62037	4.01086	3.78378	4.14734	4.04701	3.79538	3.89591	4.06843	4.43726	3.83364	3.43153	3.76527	4.02315	ENSG00000049246	PER3	protein_coding
UTS2	1.64329	1.32042	0.588468	0.908118	1.37203	2.21563	1.07291	0.508541	1.16125	0.905669	0.134254	0.297485	1.06653	0.0484661	0.368329	1.83302	1.89226	1.7289	0.914837	1.44066	1.43817	1.94857	1.89795	1.66268	1.37305	1.34368	1.64177	1.77516	-0.384077	1.51172	0.198874	1.63282	1.03709	ENSG00000049247	UTS2	protein_coding
TNFRSF9	2.1738	2.74127	3.39582	1.78403	2.20363	1.47866	1.45993	2.62402	2.57081	1.91827	1.89058	2.35452	1.59705	1.63343	2.06606	2.01824	2.49798	2.45367	1.40026	1.53851	2.41955	2.40955	2.26516	2.00598	2.00108	1.5539	2.55652	2.44434	2.08723	1.62275	2.26926	2.01985	1.03709	ENSG00000049249	TNFRSF9	protein_coding
PARK7	3.85879	3.94366	3.75839	2.76227	3.91984	3.46769	3.78186	3.43313	3.47734	3.98267	3.90494	3.58646	3.18201	3.21839	4.16812	3.79802	3.58463	3.2089	3.11647	3.27311	3.22958	3.27389	3.24064	3.12797	3.40547	3.53544	3.39051	3.21075	2.97667	3.3108	5.67785	5.03042	4.43468	ENSG00000116288	PARK7	protein_coding
ERRFI1	5.42523	4.33777	4.0479	4.28754	4.27402	8.22095	5.75185	4.45756	4.34407	4.71844	3.75452	3.79862	6.02073	6.27728	4.2799	4.19394	5.26553	5.26626	9.46917	5.43908	4.63254	6.23875	6.29424	5.33299	5.5239	4.3115	5.16842	6.13098	6.36473	5.72895	3.85423	5.09225	4.7545	ENSG00000116285	ERRFI1	protein_coding
AL034417.2	5.10854	4.20543	4.0479	6.0776	4.82254	5.50841	4.84007	4.80622	4.73524	4.71483	4.86878	4.77583	4.93003	5.09286	4.7905	4.93552	5.00048	4.88867	5.93572	5.22432	5.25343	5.25514	5.1181	5.3598	4.7591	4.92628	5.1519	5.08044	5.3037	5.37961	4.69712	4.94361	5.30819	ENSG00000238290	AL034417.2	lncRNA
LINC01714	1.70602	1.41062	2.17343	1.81818	2.14759	2.31691	0.179823	1.81974	2.43276	2.31118	0.90208	1.12465	1.8035	2.37039	2.15033	1.90998	1.97356	2.27799	1.25587	1.91155	1.98565	2.13909	1.51734	1.93644	1.14628	1.73734	1.49239	1.67731	2.03913	2.84514	1.57739	2.45594	2.09153	ENSG00000227634	LINC01714	lncRNA
SLC45A1	4.07625	3.76711	4.28891	3.29817	4.9344	3.22868	3.48099	3.75928	4.96339	5.20592	3.02809	3.44658	3.62453	4.80335	4.77067	3.26525	3.47722	3.47646	3.41734	3.2151	3.80381	3.35296	3.70231	3.47311	4.14243	3.40596	3.53758	3.48105	3.46937	3.73822	4.02669	5.39999	4.30243	ENSG00000162426	SLC45A1	protein_coding
RERE	7.73687	7.84145	7.12763	7.92988	8.01221	7.75451	7.88125	7.91825	7.95672	8.99731	8.26785	8.01903	7.95865	8.00847	8.20723	7.75466	7.63821	7.62894	8.02962	8.2496	7.88026	7.67007	7.75701	8.39567	8.65592	7.81304	7.62055	7.6122	8.59346	8.0459	8.96904	9.24243	8.8017	ENSG00000142599	RERE	protein_coding
ENO1	3.68282	4.27912	5.23232	4.48114	5.48797	3.27976	4.7212	4.37204	5.68987	5.49799	4.29331	4.0678	4.81547	5.54032	6.74167	3.23565	3.47722	3.43051	4.12689	3.45952	3.69966	3.6633	3.4689	3.3845	3.8817	3.59607	3.74995	3.15731	3.93128	3.63604	6.32403	4.50224	4.63127	ENSG00000074800	ENO1	protein_coding
CA6	2.21752	3.80086	2.17343	2.72675	2.50061	1.92612	3.15383	4.20074	3.09032	2.45648	3.33843	3.19504	2.65149	1.63343	2.34169	2.38466	2.25947	2.65889	1.76283	2.17763	2.30251	2.4817	2.63491	2.39101	2.06742	2.56607	2.39754	2.55867	2.53153	2.42245	2.63183	2.57624	2.62205	ENSG00000131686	CA6	protein_coding
SLC2A7	2.72129	2.93608	2.9104	2.68109	3.42602	3.00412	2.58192	3.10238	4.12622	4.19431	2.97465	3.078	2.42017	2.85582	4.35285	2.53802	2.70259	2.52537	2.73587	2.11557	2.56215	3.05488	2.35928	2.69462	2.71063	3.05496	2.5814	2.87785	2.53153	2.35971	2.12487	2.45594	2.19463	ENSG00000197241	SLC2A7	protein_coding
SLC2A5	3.3706	4.00285	3.75839	4.36755	4.27402	3.30463	4.03068	4.46446	4.07299	4.30879	3.84068	3.86293	3.62453	4.13593	3.83414	3.95154	3.36116	3.5895	3.54711	3.73189	3.60397	3.56709	3.56421	3.78147	3.8817	3.45916	3.40452	3.50976	4.58694	4.16248	3.75959	3.54709	3.31393	ENSG00000142583	SLC2A5	protein_coding
GPR157	3.50016	2.84196	2.9104	2.85565	3.50619	3.4455	2.92706	3.02978	2.62465	3.49484	3.2691	3.078	3.56903	3.95536	3.02759	3.54406	3.0029	2.89376	2.68037	2.84618	3.41015	2.59446	3.15575	2.92751	2.94041	3.27858	2.98716	2.78694	2.49634	3.09668	3.0864	2.68727	2.19463	ENSG00000180758	GPR157	protein_coding
MIR34AHG	3.93934	3.97356	3.39582	3.63154	4.45805	3.69166	3.74751	3.77046	4.67017	4.33722	4.25796	3.84711	3.96269	3.21839	3.7421	3.85752	4.40944	4.30115	3.82813	4.26241	3.14145	4.12038	4.14257	4.06012	4.10344	4.06786	3.97313	3.85005	4.30115	4.04777	2.73493	3.81503	3.71169	ENSG00000228526	MIR34AHG	lncRNA
H6PD	3.42756	3.44304	2.9104	2.90415	2.95699	3.40005	2.50175	3.26935	3.25641	3.41707	3.06946	3.47772	2.54046	3.95536	2.74549	3.33668	3.42036	3.30371	2.78931	3.67924	3.48368	3.5781	3.51052	3.18905	3.43089	3.05496	3.6594	3.48105	3.50522	3.60933	3.16235	1.83927	2.89124	ENSG00000049239	H6PD	protein_coding
SPSB1	4.8484	5.53866	4.67593	4.86895	5.34581	4.82229	5.43316	5.69763	5.90965	6.05363	5.10097	5.59003	5.15399	5.77639	5.74294	4.79548	4.71151	4.77927	4.63	5.04448	4.6724	4.82227	5.08634	5.2637	4.74397	4.66843	4.86838	5.03178	5.80934	5.30665	3.70984	4.19917	4.05089	ENSG00000171621	SPSB1	protein_coding
LINC02606	3.31131	2.19912	0.588468	1.38901	2.35975	3.06363	1.45993	1.73093	2.13923	2.06146	1.49466	1.78623	1.59705	3.21839	2.57302	3.32268	3.26755	3.16467	2.4998	2.59646	2.89423	2.73885	2.96933	2.41677	2.7716	3.00217	2.60585	2.96337	2.63222	3.09668	2.12487	2.18031	1.86021	ENSG00000284693	LINC02606	lncRNA
SLC25A33	3.44605	3.89761	4.0479	3.2109	3.18287	3.40005	3.91163	4.23343	3.39917	3.21744	3.62177	3.89404	3.56903	3.74891	3.17568	3.49495	3.50483	3.62257	3.38299	3.28725	3.66846	3.7535	3.81733	3.35814	3.22831	3.69916	3.53758	3.43688	3.65634	3.46777	3.80768	3.28994	3.64043	ENSG00000171612	SLC25A33	protein_coding
TMEM201	4.17934	4.50065	4.49536	3.92975	5.17413	3.783	4.62986	4.97524	5.41683	5.67362	4.18924	4.41743	4.306	4.29639	5.66631	3.91466	3.96861	4.07493	3.77613	4.366	3.80381	3.7535	4.05152	4.05192	4.27468	4.01555	4.03746	3.65821	3.59112	3.81037	2.73493	1.63282	1.9805	ENSG00000188807	TMEM201	protein_coding
PIK3CD	3.53514	4.26709	3.75839	4.06032	4.19329	3.80059	3.88026	3.92858	4.22712	4.3651	4.02546	4.25318	4.00513	3.21839	3.86565	3.55609	3.85519	3.84905	3.03031	3.65762	3.46565	3.44005	3.81733	3.6134	3.98829	3.6428	3.67104	3.60598	3.41388	3.73822	3.75959	3.95475	3.6765	ENSG00000171608	PIK3CD	protein_coding
CLSTN1	4.60676	5.69041	5.23232	4.91701	5.43336	4.54801	5.53737	5.70639	5.51418	5.9909	5.18101	5.25168	5.20949	5.33387	5.62641	4.88399	4.58786	4.62869	4.08476	4.42476	5.00139	4.58631	4.47242	4.79872	4.36976	4.77716	4.48911	4.60265	4.34137	4.02773	5.89375	4.67385	4.7545	ENSG00000171603	CLSTN1	protein_coding
CTNNBIP1	4.0523	4.71052	4.98079	4.49704	5.38874	4.19582	4.44928	4.58338	5.34327	5.86476	4.93463	4.79244	4.37234	4.80335	5.99448	4.36771	4.09207	4.43284	3.90276	4.40543	3.99197	4.53636	4.14257	4.58811	4.98615	4.32589	4.39403	4.24957	4.69952	4.8394	3.3688	3.60481	3.6765	ENSG00000178585	CTNNBIP1	protein_coding
LZIC	2.72129	3.66085	2.9104	2.18823	2.66929	2.21563	3.48099	2.93356	2.25299	3.16554	2.80132	2.96534	2.65149	2.37039	2.78556	1.70929	2.01255	1.46283	1.40026	1.53851	2.38158	1.80597	1.89795	1.82541	1.26411	2.04629	1.93985	1.95295	1.71108	1.62275	3.49166	3.21779	3.00907	ENSG00000162441	LZIC	protein_coding
NMNAT1	1.36089	1.41062	0.588468	3.21731	1.63913	2.26716	2.41686	1.42608	0.462633	0.0269749	2.04374	1.27403	2.42017	2.37039	1.35063	2.05259	1.14128	1.63478	2.13723	1.49042	1.93412	1.2671	1.7667	1.78642	1.14628	1.64853	1.49239	1.91051	1.7712	1.11579	2.83114	3.99847	3.21929	ENSG00000173614	NMNAT1	protein_coding
RBP7	1.43684	2.59505	0.588468	0.775363	1.37203	0.682196	2.23045	2.0935	0.760714	1.13887	2.40862	3.078	2.75459	1.63343	1.2006	1.19779	2.44194	1.7289	0.467378	0.362661	1.36222	1.51646	0.918707	1.15118	1.14628	1.86108	1.26562	0.599312	1.20089	0.77475	1.57739	1.10231	0.144002	ENSG00000162444	RBP7	protein_coding
UBE4B	5.64128	5.33489	5.63286	5.62613	6.14849	5.48139	5.46522	5.29862	6.47917	7.28315	5.08088	5.1746	5.33123	6.23829	6.562	5.50583	5.35169	5.56312	6.30486	6.24168	5.29997	5.68766	5.87024	6.39506	6.16059	5.49621	5.46425	5.57744	6.21584	5.69123	5.31157	5.38359	5.17585	ENSG00000130939	UBE4B	protein_coding
KIF1B	6.02642	6.58176	5.87387	6.44779	5.79431	5.82444	6.19583	6.4739	5.94922	5.84674	6.52982	6.39518	6.47781	5.82983	5.81733	5.95948	6.05636	6.02864	5.96505	6.20489	6.02467	6.18394	6.09435	6.34395	6.5952	5.98073	6.18778	6.13098	6.64935	6.1276	7.1554	6.51358	6.49399	ENSG00000054523	KIF1B	protein_coding
PGD	3.68282	4.38304	2.9104	3.3399	3.55008	3.14851	4.55238	4.89576	4.02575	4.06996	4.24898	4.53558	4.23646	2.85582	3.88422	3.35056	3.26755	3.32395	2.93868	3.07538	3.90096	3.03903	3.00859	2.58528	2.7716	3.33659	3.11191	3.0043	2.69565	3.01761	3.65831	3.54709	2.46593	ENSG00000142657	PGD	protein_coding
DFFA	1.43684	2.14759	3.39582	0.876057	1.51175	0.826586	0.542393	0.798048	1.10175	0.800699	1.22858	1.97265	1.06653	0.0484661	1.27756	1.37112	2.08751	2.31892	1.25587	2.08351	1.93412	2.16854	1.93917	1.97163	2.03463	1.22584	2.25019	1.95295	2.26502	1.62275	4.84273	2.57624	2.38104	ENSG00000160049	DFFA	protein_coding
PEX14	5.99849	6.96521	6.65456	6.44915	6.03724	5.82873	6.63691	6.58891	6.623	6.40089	7.63539	7.48827	7.00251	6.15699	6.28865	5.89231	6.29054	6.24982	6.6962	6.55687	6.05514	6.13444	6.04091	6.53837	7.18554	5.89646	6.06087	5.73469	6.46824	6.14631	5.71615	5.56901	5.70733	ENSG00000142655	PEX14	protein_coding
CASZ1	7.01794	7.03954	6.96351	6.83782	7.608	8.39246	7.25664	6.85366	7.46798	9.24059	6.41113	6.62	7.39046	7.75583	8.25974	6.61689	6.83017	6.83103	8.98128	7.1724	6.99118	7.01441	6.97863	7.41876	7.52796	6.7177	6.84096	6.90715	7.39071	7.02141	6.3728	7.28773	6.75661	ENSG00000130940	CASZ1	protein_coding
C1orf127	2.78079	2.74127	0.588468	2.74462	3.29028	2.77412	2.65787	3.01104	3.22189	3.38112	2.32568	2.81089	1.98407	2.37039	3.34617	3.25053	2.9834	2.9856	2.98523	3.85095	2.75268	2.88791	2.68424	3.64644	3.76661	3.12246	2.5814	2.35222	4.28061	3.34359	1.33638	1.10231	3.06457	ENSG00000175262	C1orf127	protein_coding
MASP2	1.87935	2.47475	2.17343	2.65299	3.49501	2.04898	2.32666	2.54807	2.91991	3.64643	2.27353	2.21365	1.98407	3.95536	2.88729	2.24311	1.71447	2.05387	3.66616	4.33229	1.70735	1.94857	2.23237	3.34479	6.27906	1.5539	2.01482	1.95295	1.44189	2.7505	0.684301	1.39181	0.796079	ENSG00000009724	MASP2	protein_coding
SRM	0.238897	1.01008	2.17343	-0.470393	1.04397	0.34116	1.27936	0.882937	0.146606	1.13887	0.70616	1.12465	1.35604	1.63343	0.738697	0.501178	-1.04634	-0.0860648	-0.670126	-0.144299	-1.52531	-0.553928	-0.751144	1.26902	0.449667	0.715648	0.103352	0.488281	-0.143069	0.327291	3.2345	1.10231	0.506572	ENSG00000116649	SRM	protein_coding
EXOSC10	2.69059	2.77562	2.17343	3.78187	3.15472	2.77412	3.48099	3.22126	2.86729	3.26754	3.70288	3.11808	2.42017	3.21839	3.1452	2.95608	2.81715	2.43517	2.93868	2.59646	3.60397	2.88791	2.58384	2.85398	2.83009	2.98414	2.47922	2.38358	3.00198	2.48257	3.30321	3.06167	2.8285	ENSG00000171824	EXOSC10	protein_coding
EXOSC10-AS1	-0.678641	-0.826417	2.9104	5.82711	3.03628	-1.98077	0.179823	1.11121	2.0476	0.800699	3.03854	1.68314	1.06653	2.37039	2.82456	-2.77184	-1.04634	-0.448635	-1.40709	0.362661	-1.03988	-2.13889	0.74362	1.02286	-1.23839	0.0635712	0.234597	1.12983	-0.673583	0.327291	3.80768	3.86312	4.13106	ENSG00000230337	EXOSC10-AS1	lncRNA
MTOR	5.96682	6.06146	6.31639	6.09337	6.84308	6.16728	6.65092	6.53583	6.51168	6.9443	6.27298	6.30835	6.69427	6.67782	6.88384	5.92976	5.93728	6.01781	6.93424	5.85214	5.84101	5.90441	6.08749	5.92863	5.96564	5.88436	5.98133	5.9827	5.85172	5.90952	5.91586	6.1467	6.14722	ENSG00000198793	MTOR	protein_coding
UBIAD1	2.1738	3.13441	2.17343	2.37187	3.18287	2.41155	3.15383	3.94841	3.90476	3.79729	3.19626	3.30329	2.65149	1.63343	2.41166	2.86237	2.12358	2.31892	2.56254	2.05072	2.34259	2.13909	2.29722	2.03954	2.46205	2.56607	2.53121	2.38358	1.82892	2.42245	2.63183	1.83927	2.29084	ENSG00000120942	UBIAD1	protein_coding
DISP3	4.52212	4.5708	4.98079	3.86997	4.48091	4.34716	4.96492	5.2028	4.52483	4.63311	4.18924	4.50064	4.23646	3.21839	4.25633	4.58864	4.90008	4.73459	4.44257	4.37926	4.54078	4.3689	4.58709	4.44522	4.54297	4.37516	4.55966	4.67415	4.29092	4.70706	3.54937	3.90966	3.00907	ENSG00000204624	DISP3	protein_coding
AL031731.1	2.34126	2.34351	0.588468	1.67645	2.90724	2.62409	1.27936	1.48157	3.1576	3.18652	1.66627	1.85108	1.8035	3.21839	2.91164	2.27255	2.88176	2.67475	3.27473	4.52961	1.51032	2.77759	2.9891	4.80848	5.23012	1.50414	2.08607	2.14821	4.30115	3.40702	1.33638	1.39181	1.72896	ENSG00000284708	AL031731.1	lncRNA
FBXO2	1.76614	3.16064	2.17343	1.88414	2.95699	0.34116	2.12736	2.83047	4.18115	4.52193	2.10471	2.50316	1.35604	3.5079	3.23478	0.852651	1.21	1.46283	0.177871	3.00865	0.796619	1.64771	2.0932	2.63002	1.85847	1.45261	1.38346	1.27069	2.69565	1.51172	2.5208	2.01985	1.42411	ENSG00000116661	FBXO2	protein_coding
FBXO6	1.36089	1.22421	2.17343	0.629142	1.32227	1.92612	1.27936	0.798048	1.58718	1.70214	0.652721	0.897878	1.98407	1.63343	1.31456	2.21305	0.993185	1.22514	1.09541	1.16236	1.51032	1.768	1.72016	1.32451	1.56897	1.16311	2.08607	1.72707	1.58276	1.26018	0.198874	2.45594	2.09153	ENSG00000116663	FBXO6	protein_coding
MAD2L2	2.97161	3.35491	4.0479	2.16187	3.18287	3.51108	2.50175	2.85169	3.32956	3.58453	2.4405	2.84313	2.75459	3.5079	3.37272	3.07783	3.07835	3.31387	2.3655	3.22983	2.92095	3.27389	3.33632	3.12797	3.69497	3.20264	3.24242	3.36012	3.50522	3.40702	1.78384	1.83927	1.58457	ENSG00000116670	MAD2L2	protein_coding
DRAXIN	4.19035	3.33201	5.11203	2.7797	5.54602	3.61418	3.74751	3.85694	4.8773	5.67918	3.2691	3.69644	3.67797	5.00266	6.98483	3.83795	3.7321	3.43051	3.03031	3.31513	4.68804	3.53353	3.27324	3.83021	3.24274	4.27488	3.58755	3.49548	3.73392	3.49722	1.96441	1.10231	2.29084	ENSG00000162490	DRAXIN	protein_coding
AGTRAP	2.21752	3.23659	3.39582	2.02238	3.47238	2.45664	2.65787	2.52184	2.43276	3.47792	2.4405	2.58169	2.54046	2.37039	2.88729	2.8816	2.05052	2.48996	2.43421	3.02563	2.56215	2.25343	2.47592	3.0642	3.0429	2.54162	2.5814	2.63884	3.52281	2.48257	2.5208	2.3247	1.72896	ENSG00000177674	AGTRAP	protein_coding
C1orf167	4.23358	3.5659	5.34336	2.42823	3.51729	6.07632	4.53234	3.02978	2.91127	3.69849	2.47169	2.85899	4.7421	6.02575	3.00513	3.14304	4.30337	4.33647	7.35999	4.84856	2.89423	5.16306	4.41513	4.36146	4.45896	3.26371	4.75269	5.11355	5.86902	5.19429	2.12487	3.06167	2.38104	ENSG00000215910	C1orf167	protein_coding
MTHFR	3.0703	2.43232	2.17343	2.17511	3.51729	3.12077	2.32666	2.32351	3.02775	2.96152	1.81962	2.0015	2.54046	1.63343	2.71814	3.12701	2.83901	3.14204	2.98523	3.22983	3.31263	3.05488	3.10231	2.87272	2.95801	2.87093	3.36209	3.21075	2.66429	3.09668	1.96441	2.45594	2.19463	ENSG00000177000	MTHFR	protein_coding
CLCN6	4.21213	4.77986	5.34336	3.71547	5.35202	4.49496	4.26729	4.02512	5.87119	6.35413	3.86438	4.13445	4.52596	4.80335	4.71641	4.00514	3.72037	3.87672	4.04137	4.00438	4.01695	3.87457	3.91355	4.06827	3.95363	3.66561	3.9637	3.76924	3.87759	3.85654	4.5063	3.60481	3.64043	ENSG00000011021	CLCN6	protein_coding
NPPB	-1.52664	0.0666675	2.17343	0.590148	0.244271	-0.395806	-1.04257	0.277215	1.9995	1.48217	-0.987737	-0.264393	-0.518432	1.63343	1.07687	-0.656363	-2.63131	-1.14051	-0.670126	-0.304764	-0.387805	-0.373356	-0.123113	-0.496517	-0.707874	0.194816	-0.382075	-0.696143	-0.384077	0.0377841	-0.538092	-0.482654	-2.66335	ENSG00000120937	NPPB	protein_coding
AL021155.4	1.00942	1.72378	2.17343	3.04057	1.37203	1.71967	2.65787	2.0935	1.65084	2.61967	2.32568	1.75268	3.32287	3.74891	3.21535	-0.26934	1.21	0.5166	1.86593	1.16236	-0.387805	0.748635	1.21569	1.86338	0.63608	0.426141	1.20289	0.488281	1.58276	1.62275	1.78384	1.83927	2.46593	ENSG00000285646	AL021155.4	lncRNA
KIAA2013	1.5777	-0.463847	2.9104	0.466413	0.347364	1.18916	1.27936	0.00158105	0.364786	0.854138	0.99089	0.297485	0.70396	1.63343	0.437042	1.37112	0.913015	0.773758	1.09541	0.56197	0.907651	0.748635	1.21569	0.640987	0.63608	1.09752	1.20289	0.488281	0.800348	0.327291	3.30321	1.39181	2.29084	ENSG00000116685	KIAA2013	protein_coding
PLOD1	2.94585	2.70608	2.17343	3.06921	3.43775	2.87721	2.86432	2.4679	3.45374	3.54445	2.54685	2.63791	3.10606	1.63343	3.88422	3.45698	2.9436	2.9856	2.4998	3.17002	3.14145	2.95703	3.08404	3.21864	3.37959	3.60789	3.02392	3.29564	3.07535	3.13465	2.73493	1.83927	1.58457	ENSG00000083444	PLOD1	protein_coding
MFN2	3.11722	3.81744	4.49536	3.56774	3.76085	3.12077	4.33825	4.63324	4.08456	3.97666	4.08719	3.88632	4.33955	3.5079	3.57683	3.17458	3.34597	3.33397	3.19777	3.1852	3.18619	3.47582	3.42605	3.5214	3.18414	3.21815	3.72784	3.50976	3.29604	3.49722	4.67136	3.81503	3.84444	ENSG00000116688	MFN2	protein_coding
MIIP	2.25996	2.70608	2.9104	2.16187	3.02076	2.54279	3.10039	3.82512	3.28344	3.35355	2.8848	2.90553	2.54046	2.85582	3.56152	2.65442	2.01255	2.72129	2.78931	2.57356	2.56215	2.45804	2.65979	2.49141	2.46205	2.46567	2.47922	2.21946	2.38531	2.7986	2.26926	2.68727	1.24354	ENSG00000116691	MIIP	protein_coding
TNFRSF8	4.17934	4.87798	4.67593	4.25675	4.8	4.26082	4.31498	5.0321	5.27589	4.8024	4.86878	5.04199	4.46646	4.69232	6.09226	4.34016	4.37992	4.4742	4.01917	4.24802	4.02928	4.24308	4.38561	4.63277	4.70803	4.42948	4.37281	4.34825	5.17051	4.4301	3.89931	3.6603	3.87581	ENSG00000120949	TNFRSF8	protein_coding
TNFRSF1B	4.23358	5.93038	5.71775	4.15354	5.80113	4.08532	5.62513	5.98127	6.15166	6.65821	5.1257	5.44	5.28031	5.33387	5.90332	3.96061	4.34979	4.43284	4.39165	4.97628	3.63658	4.66071	5.67664	5.12992	4.95144	3.88557	4.01024	4.27488	4.12804	3.5821	3.0864	3.86312	3.11801	ENSG00000028137	TNFRSF1B	protein_coding
VPS13D	7.19241	7.18561	6.89225	6.94456	6.93492	7.17826	7.07117	7.20538	7.13946	6.95504	6.95581	6.82155	6.88813	6.84288	7.22358	7.34753	7.33014	7.6416	7.72648	7.52403	7.0589	7.37563	7.29474	7.22731	7.60606	7.15859	7.50991	7.45867	7.32704	7.46125	7.18756	7.3774	7.07643	ENSG00000048707	VPS13D	protein_coding
DHRS3	4.17934	4.51089	3.75839	3.73348	4.53651	4.12776	4.08671	4.01575	4.65472	4.76801	5.33525	5.23051	5.07651	4.90645	4.10617	4.354	4.2058	4.15623	4.1475	4.64395	3.96654	4.43703	4.40045	4.73358	4.84198	4.33303	4.11618	4.19757	4.8673	4.65576	3.85423	3.60481	3.64043	ENSG00000162496	DHRS3	protein_coding
AADACL4	2.59438	3.89761	0.588468	3.17181	1.63913	2.16219	5.19902	5.62248	2.59259	1.33957	5.28784	4.86489	4.43576	2.85582	1.69728	2.11893	2.12358	2.33896	2.73587	2.14693	2.59571	2.28065	2.32858	1.97163	1.37305	1.97503	1.97782	2.03425	1.44189	1.91225	2.12487	2.68727	3.00907	ENSG00000204518	AADACL4	protein_coding
AADACL3	2.99692	2.63301	2.17343	1.31919	1.42012	3.4455	2.23045	2.02044	2.03174	1.73099	2.25572	2.5232	2.14453	3.21839	1.80519	3.19009	3.11465	3.08386	4.04137	3.13915	3.07163	2.95703	2.68424	3.09644	3.02631	2.85116	3.05976	2.85565	2.8147	2.59578	2.12487	1.63282	1.72896	ENSG00000188984	AADACL3	protein_coding
C1orf158	2.69059	0.453691	2.17343	2.23953	1.37203	2.41155	1.07291	1.24551	1.00763	1.09515	1.36774	0.472572	2.14453	3.21839	1.03314	3.17458	2.01255	2.64286	1.53151	2.01716	2.6285	2.8338	2.0932	2.53911	2.16154	2.56607	2.18677	2.28737	1.64834	2.07731	0.198874	1.83927	1.72896	ENSG00000157330	C1orf158	protein_coding
PRAMEF12	1.43684	-0.174341	0.588468	1.8012	0.618666	1.71967	1.07291	1.03906	1.00763	0.955422	1.66627	0.897878	1.59705	1.63343	1.64013	1.19779	2.29153	1.7289	2.13723	2.20769	1.36222	1.42182	1.81179	0.881995	1.56897	1.22584	1.68831	1.67731	1.64834	0.955322	0.684301	-2.06762	0.506572	ENSG00000116726	PRAMEF12	protein_coding
PRAMEF1	0.906322	0.88979	0.588468	0.843267	0.244271	1.38847	0.542393	1.03906	-0.258651	-0.403659	0.282352	0.0981766	0.70396	1.63343	-0.90176	1.19779	2.05052	2.12483	1.76283	1.98281	1.10696	2.16854	1.62231	1.70512	1.96673	1.34368	2.78785	1.33628	1.88441	2.15326	1.04687	1.63282	0.506572	ENSG00000116721	PRAMEF1	protein_coding
PRAMEF11	1.28072	-1.31184	0.588468	-0.242124	-1.34069	1.18916	-2.62753	-1.43899	-0.713217	-1.46779	-0.682882	-0.408783	-0.518432	0.0484661	-0.465661	1.75172	1.51165	1.7289	1.86593	2.26598	1.28205	2.07834	2.23237	1.70512	1.78151	1.09752	1.64177	1.91051	0.800348	1.39142	-0.538092	-0.482654	-0.341425	ENSG00000239810	PRAMEF11	protein_coding
HNRNPCL1	-0.148126	1.22421	2.17343	1.00024	1.51175	-1.2438	1.07291	0.963107	0.204321	-0.172334	2.39241	1.91314	1.98407	1.63343	0.792137	-0.897371	1.21	0.650901	0.467378	0.362661	-0.387805	0.183037	1.14698	0.640987	0.346574	-0.241283	0.465922	0.599312	1.20089	0.568299	2.12487	2.01985	2.89124	ENSG00000179172	HNRNPCL1	protein_coding
PRAMEF4	1.10563	-1.31184	0.588468	0.233214	-1.05119	0.521732	-2.62753	-1.43899	-0.338821	-1.22678	-0.431343	-0.956271	-0.518432	1.63343	-1.08233	1.25791	0.737928	0.368501	1.09541	1.38913	0.0596539	0.493378	2.01824	1.2113	0.63608	0.426141	0.755429	1.20198	0.404419	0.568299	1.04687	0.254311	0.796079	ENSG00000243073	PRAMEF4	protein_coding
PRAMEF10	1.70602	1.79249	2.9104	-0.555282	1.04397	1.92612	0.831899	1.48157	1.07105	0.955422	0.53951	1.32057	-2.10339	0.0484661	1.27756	1.98305	1.89226	1.97923	2.13723	2.08351	1.51032	2.13909	2.23237	1.70512	1.65778	1.45261	1.77712	2.14821	1.20089	1.51172	0.684301	-0.482654	-0.341425	ENSG00000187545	PRAMEF10	protein_coding
PRAMEF7	1.5777	1.85808	2.17343	2.02238	3.00508	2.16219	-1.04257	1.68439	2.51489	3.15493	1.03332	1.53311	1.06653	1.63343	2.74549	1.83302	2.92328	2.14773	0.708386	1.63014	1.76747	1.46992	2.12927	1.61896	2.3861	2.0111	1.93985	2.28737	1.58276	2.22541	-2.12305	-0.482654	0.144002	ENSG00000204510	PRAMEF7	protein_coding
PRAMEF6	1.28072	0.614155	0.588468	0.908118	0.0129453	1.98886	-2.62753	-1.07642	-0.513908	-0.839759	0.0540834	-0.569248	0.70396	0.0484661	-0.234336	1.25791	1.84982	2.21433	2.62266	2.50259	1.10696	2.07834	2.70829	2.10439	2.30593	1.02881	2.12043	2.41428	1.28577	1.99714	0.684301	-2.06762	0.796079	ENSG00000232423	PRAMEF6	protein_coding
PRAMEF27	0.906322	-2.04881	0.588468	0.233214	-2.18869	0.826586	-2.62753	-1.43899	-0.944542	-2.11987	-0.320312	-0.264393	-0.518432	0.0484661	-1.8193	0.9286	0.913015	1.53409	1.6518	1.98281	0.545081	1.64771	2.38934	1.47924	1.70021	0.529235	1.68831	1.8217	0.800348	1.51172	1.04687	-0.482654	0.506572	ENSG00000274764	PRAMEF27	protein_coding
HNRNPCL3	-1.52664	1.01008	2.17343	0.939482	0.618666	-1.2438	0.831899	1.36836	-0.944542	-1.22678	2.3085	1.68314	1.98407	0.0484661	0.368329	-2.77184	-0.128806	-1.67103	0.708386	-0.485336	-0.387805	-1.00139	-0.510136	-0.943976	-2.08639	-1.52139	-1.11904	-0.696143	-1.52158	-0.810213	2.12487	1.83927	2.8285	ENSG00000277058	HNRNPCL3	protein_coding
PRAMEF25	1.00942	-2.04881	0.588468	-0.0450876	-1.05119	-0.395806	-1.04257	-0.158884	-0.42371	-1.46779	-0.320312	-0.0128547	-0.518432	1.63343	-0.465661	0.852651	1.21	-0.0860648	0.708386	1.7976	1.19716	1.2671	1.51734	1.26902	0.449667	0.715648	1.1373	1.51685	0.680053	1.72584	0.684301	-0.482654	1.24354	ENSG00000229571	PRAMEF25	protein_coding
PRAMEF34P	1.19583	1.79249	0.588468	1.43375	-0.603726	0.826586	1.76479	1.73093	0.462633	-1.02033	2.97465	2.58169	2.941	0.0484661	-0.234336	0.166759	-0.128806	-0.448635	0.177871	0.131335	1.70735	0.824584	0.833818	-0.0110901	-0.0159964	1.22584	0.354891	0.0923525	0.243954	0.568299	1.04687	1.39181	0.796079	ENSG00000277862	PRAMEF34P	unprocessed_pseudogene
HNRNPCL2	-1.04121	0.273118	2.17343	0.939482	1.37203	-1.2438	0.542393	1.03906	0.0864846	-0.534904	1.95822	1.64707	1.8035	1.63343	0.683202	-2.03487	0.641713	0.368501	-0.670126	0.251629	-0.146797	0.0627433	-0.123113	0.35148	-0.0159964	-2.00682	0.103352	-0.455135	1.11069	0.568299	2.12487	2.3247	3.06457	ENSG00000275774	HNRNPCL2	protein_coding
PRAMEF36P	1.28072	1.57568	0.588468	1.38901	-0.603726	0.826586	1.6204	1.68439	0.509176	-1.02033	2.8848	2.48284	2.941	0.0484661	-0.345367	0.166759	0.0316592	-0.31739	0.177871	0.131335	1.76747	0.748635	0.833818	-0.0110901	-0.0159964	1.28596	0.465922	-0.0681122	0.243954	0.568299	1.04687	1.63282	0.506572	ENSG00000229978	PRAMEF36P	transcribed_unprocessed_pseudogene
PRAMEF26	0.0583246	-2.04881	0.588468	-0.0450876	-1.70326	-1.2438	-2.62753	-0.786915	-0.42371	-2.60529	-0.551638	-0.133149	-0.518432	0.0484661	-1.08233	-0.26934	0.307294	-0.31739	0.467378	1.53851	-0.146797	0.896733	1.14698	0.954144	-0.160386	-0.0808187	0.665231	1.05388	0.0633821	0.955322	0.198874	-0.482654	0.144002	ENSG00000280267	PRAMEF26	protein_coding
HNRNPCL4	-1.04121	1.12112	2.17343	1.24581	1.46666	-0.106299	0.542393	1.17992	0.204321	-0.839759	2.3085	1.88245	2.14453	1.63343	0.988057	-0.656363	0.307294	-0.448635	-0.184699	9.07e-05	0.0596539	-0.212891	0.647405	-0.0110901	-0.707874	-0.628306	-0.829534	0.0923525	-0.384077	-0.810213	2.26926	2.3247	3.06457	ENSG00000179412	HNRNPCL4	protein_coding
PRAMEF9	1.00942	-2.04881	0.588468	0.282967	-1.05119	1.07813	-2.62753	-0.786915	-0.824248	-1.46779	-0.0308055	-0.264393	-0.518432	1.63343	-1.28878	0.852651	1.45616	1.30879	1.96214	2.32202	0.796619	1.32054	2.38934	1.26902	1.37305	0.529235	1.59368	1.8217	0.680053	1.39142	1.33638	-0.482654	0.796079	ENSG00000204505	PRAMEF9	protein_coding
PRAMEF13	-1.04121	-0.174341	2.17343	-0.314274	0.44358	0.34116	0.179823	0.39751	-0.513908	-0.679294	-0.320312	-0.133149	-0.518432	0.0484661	-1.08233	0.597394	0.0316592	0.585312	0.914837	1.49042	-0.387805	1.15389	1.21569	0.240449	-0.160386	0.0635712	0.755429	0.888819	0.404419	0.327291	0.684301	1.39181	0.796079	ENSG00000279169	PRAMEF13	protein_coding
PRAMEF18	1.98432	2.47475	2.17343	1.65771	3.19674	1.71967	2.65787	3.33108	3.68924	2.61967	2.35943	2.87467	2.42017	2.37039	3.26344	2.08614	1.93348	2.5769	2.3655	2.08351	2.45654	2.16854	1.81179	2.07233	2.46205	2.30061	2.4525	1.99417	1.93785	2.48257	0.198874	0.254311	0.144002	ENSG00000279804	PRAMEF18	protein_coding
PRAMEF31P	1.50899	2.59505	2.17343	0.466413	3.05163	1.38847	2.92706	4.01575	2.26661	2.68011	2.53213	2.81089	2.65149	0.0484661	1.95329	1.06946	1.66637	1.13633	0.914837	1.33569	1.10696	1.21161	2.01824	1.15118	1.47433	1.34368	1.26562	1.45913	1.7712	0.77475	0.198874	-0.482654	-0.341425	ENSG00000250894	PRAMEF31P	unprocessed_pseudogene
PRAMEF5	1.19583	-0.826417	0.588468	0.908118	-1.34069	1.98886	-2.62753	-0.786915	-0.610123	-1.46779	-0.431343	-0.956271	0.70396	0.0484661	-0.90176	1.42456	1.84982	2.17027	2.62266	2.57356	1.10696	2.04698	2.73194	2.00598	2.16154	1.22584	2.12043	2.32016	1.28577	1.99714	1.04687	-2.06762	1.03709	ENSG00000270601	PRAMEF5	protein_coding
PRAMEF8	1.36089	1.12112	0.588468	1.76665	2.8203	1.86053	-2.62753	1.53501	2.3711	3.12263	1.26465	1.57211	1.35604	0.0484661	2.6474	1.37112	2.5252	1.56844	0.708386	0.737056	1.82519	0.896733	1.62231	1.02286	1.70021	1.5539	1.06859	1.86679	1.01447	1.11579	-0.538092	-0.482654	-1.07839	ENSG00000182330	PRAMEF8	protein_coding
PRAMEF33	1.82386	1.98094	2.17343	-0.314274	1.2173	1.86053	1.07291	1.53501	0.974839	0.955422	1.11462	1.12465	0.218534	0.0484661	1.2006	1.87202	1.84982	1.7884	1.86593	2.17763	1.51032	1.91422	2.29722	1.52733	1.56897	1.39917	1.77712	2.11121	1.36594	1.26018	0.684301	-0.482654	-0.341425	ENSG00000237700	PRAMEF33	protein_coding
PRAMEF15	1.64329	-0.174341	0.588468	0.508848	-0.262689	1.38847	-2.62753	-1.92442	-0.338821	-1.02033	-0.551638	-0.569248	-0.518432	2.37039	-0.90176	1.42456	1.56509	1.69821	1.76283	1.98281	1.36222	1.98212	2.44764	1.74634	1.85847	1.22584	1.86078	1.95295	1.01447	1.62275	0.198874	-0.482654	0.144002	ENSG00000204501	PRAMEF15	protein_coding
AC243961.1	-1.04121	0.758545	2.9104	1.65771	3.43775	-1.98077	1.07291	2.57383	3.45967	3.34424	0.53951	1.27403	0.70396	2.37039	4.12712	-1.54945	-1.40891	-1.67103	-0.184699	-2.0703	-1.52531	-1.29089	-1.04065	-0.943976	-2.82335	-2.00682	-2.704	-0.248684	-0.673583	-1.54718	-2.12305	-2.06762	-1.07839	ENSG00000228229	AC243961.1	lncRNA
PRAMEF14	-0.389134	0.453691	2.17343	-0.107823	0.533777	0.826586	-1.04257	0.70785	-0.713217	-1.22678	-0.827272	-0.133149	0.218534	0.0484661	-0.596906	0.501178	0.737928	0.713637	1.09541	1.91155	0.400691	1.64771	1.14698	0.240449	0.80114	0.426141	1.49239	0.888819	1.11069	0.327291	0.684301	1.10231	0.506572	ENSG00000204481	PRAMEF14	protein_coding
PRAMEF19	1.70602	2.55605	2.17343	1.43375	3.06681	1.18916	2.65787	3.26935	3.60067	2.49063	2.35943	2.90553	2.65149	2.37039	3.2444	1.13505	1.27558	1.92723	1.53151	1.67386	0.400691	1.51646	1.14698	1.42948	1.78151	1.02881	1.7334	1.39901	1.44189	1.99714	0.198874	-0.482654	-0.341425	ENSG00000204480	PRAMEF19	protein_coding
PRAMEF20	1.87935	-0.463847	0.588468	0.377604	-0.423154	0.826586	-1.04257	0.00158105	-0.713217	-2.11987	-0.121003	0.0981766	-2.10339	2.37039	0.437042	1.98305	1.14128	1.13633	0.708386	0.737056	2.17513	0.0627433	0.544312	0.806046	-0.0159964	1.69362	0.755429	0.0923525	-0.673583	0.955322	0.198874	-2.06762	-0.341425	ENSG00000204478	PRAMEF20	protein_coding
LRRC38	3.56929	3.64235	4.0479	3.02603	3.68414	3.67267	3.91163	3.78156	3.97691	4.09792	3.20557	3.39314	2.75459	2.37039	3.5146	3.45698	3.18461	3.09569	3.72219	3.09159	3.2717	3.17581	3.28927	2.92751	2.58037	3.4978	3.05976	3.19315	3.14518	3.40702	3.3688	3.21779	3.21929	ENSG00000162494	LRRC38	protein_coding
AL354712.1	1.36089	0.614155	2.17343	2.74462	2.17588	0.957831	-0.305604	0.963107	2.21138	2.87368	1.11462	1.01571	1.06653	2.85582	3.02759	0.597394	1.33832	1.42583	1.25587	1.7976	0.676325	0.965446	1.62231	2.10439	1.47433	0.194816	1.59368	1.05388	1.88441	0.568299	1.04687	1.39181	-0.341425	ENSG00000259961	AL354712.1	lncRNA
PDPN	3.74389	5.05623	4.28891	4.4838	4.87093	3.48955	4.68535	5.1134	5.3336	5.48535	4.28455	4.94506	4.37234	4.29639	5.16433	3.71466	3.92839	3.49444	2.84084	3.28725	3.68414	3.51072	3.56421	3.63551	3.4682	3.63126	3.82478	3.63233	3.9957	3.3108	3.89931	3.06167	3.48639	ENSG00000162493	PDPN	protein_coding
PRDM2	6.42406	6.36199	6.01473	6.51309	5.84803	6.35164	6.32957	6.61707	6.19945	6.15426	6.72125	6.50127	6.64815	5.82983	6.30252	6.22722	6.58382	6.45539	6.35002	6.46186	6.58217	6.18934	6.17852	6.30481	6.42378	6.33925	6.20988	6.20308	6.33764	6.34562	6.50994	6.11726	6.07474	ENSG00000116731	PRDM2	protein_coding
KAZN	8.5381	9.62524	8.84113	8.90123	8.92466	8.52007	8.99223	9.2068	8.87223	9.02397	10.0515	9.91818	9.54181	8.5681	9.02227	8.60121	8.75976	8.61476	8.52118	8.64102	8.64386	8.52413	8.54827	8.71958	8.75989	8.57833	8.51819	8.43805	8.5539	8.57996	8.77857	8.71128	8.84988	ENSG00000189337	KAZN	protein_coding
TMEM51-AS1	3.55231	3.95868	3.39582	3.3975	3.83368	3.71039	3.74751	4.55132	4.58038	5.16686	3.74817	4.08812	3.32287	3.95536	3.90256	3.29425	3.90785	3.98877	4.72905	3.94316	3.29231	3.70409	3.69029	4.16265	4.5945	3.74272	3.72784	3.92657	3.98304	3.68804	1.96441	2.57624	2.76291	ENSG00000175147	TMEM51-AS1	lncRNA
TMEM51	4.53081	5.21485	4.0479	4.59138	4.10777	5.27032	4.8071	4.63324	4.48755	4.12535	6.20267	5.83213	5.68451	4.44078	4.10089	4.16283	4.66331	4.6082	5.97661	4.366	4.4611	4.60258	4.41513	4.40716	4.08754	4.40935	4.41494	4.55523	4.40916	4.35167	4.06677	4.08213	4.13106	ENSG00000171729	TMEM51	protein_coding
FHAD1	5.71939	5.30581	5.63286	5.12569	6.25508	5.58147	5.27333	5.6317	5.81325	7.27214	5.32248	5.40803	5.33123	5.93111	6.2257	5.9797	5.50654	5.40816	5.36989	5.30995	6.3139	5.67489	5.54598	5.5435	5.22286	6.06679	5.63139	5.47924	5.21989	5.34764	5.31157	5.29871	5.4294	ENSG00000142621	FHAD1	protein_coding
AL031283.1	1.82386	1.32042	0.588468	3.27991	1.63913	1.86053	2.12736	2.35357	1.89822	1.2626	2.81354	2.4201	1.8035	0.0484661	1.66899	2.18236	1.66637	1.66684	1.25587	1.7163	2.03541	1.60527	1.93917	1.74634	1.70021	2.63704	1.93985	1.95295	1.11069	1.62275	-0.538092	1.10231	-0.341425	ENSG00000228140	AL031283.1	lncRNA
EFHD2	3.33134	5.34064	4.67593	4.00209	3.26417	3.12077	4.38369	4.58338	3.44778	4.08121	6.78705	6.46288	5.47403	2.85582	3.08224	2.56206	4.34215	4.64085	3.72219	3.34248	2.72262	3.24654	3.13815	3.17402	3.86315	2.79019	3.02392	2.89971	2.49634	2.93395	3.43153	2.45594	2.29084	ENSG00000142634	EFHD2	protein_coding
CTRC	0.674996	0.453691	0.588468	0.66711	0.846935	-0.106299	0.831899	1.17992	1.60871	1.09515	0.75769	0.700841	1.35604	2.37039	1.27756	0.166759	0.828126	1.26757	1.25587	0.817227	0.240226	1.2671	1.14698	1.42948	1.08354	1.09752	1.43896	1.27069	1.20089	1.72584	0.198874	-2.06762	-0.341425	ENSG00000162438	CTRC	protein_coding
CELA2B	2.49128	1.22421	0.588468	2.02238	0.915648	2.04898	1.6204	0.611635	1.2184	0.745204	0.90208	1.17618	0.218534	0.0484661	1.2396	1.90998	2.22668	2.27799	1.53151	2.20769	1.98565	1.42182	2.19882	1.74634	1.56897	1.69362	2.08607	1.95295	1.7712	2.22541	1.33638	2.01985	2.09153	ENSG00000215704	CELA2B	protein_coding
CASP9	2.45521	2.74127	2.9104	2.60489	3.59267	2.80931	3.30321	2.59914	2.87619	3.77668	2.3085	3.02277	2.8508	0.0484661	3.28224	2.58571	2.70259	2.9206	3.07404	3.95207	2.41955	2.75835	2.9891	4.07637	4.18788	2.59012	2.6299	2.78694	3.16772	2.89023	4.38474	5.47928	4.25551	ENSG00000132906	CASP9	protein_coding
DNAJC16	3.3706	3.86607	2.17343	3.56774	3.05163	3.48955	3.43856	3.50185	2.63518	2.52399	3.99894	3.83113	3.25416	2.37039	2.41166	3.32268	3.50483	3.2518	3.19777	3.81234	3.44738	3.49918	3.42605	3.71033	3.54005	3.21815	3.85569	3.67097	3.52281	4.25156	4.25199	3.76527	3.74604	ENSG00000116138	DNAJC16	protein_coding
DDI2	5.06731	3.76711	2.9104	5.61404	3.79772	4.34716	4.26729	4.08008	3.55149	2.86068	4.54135	4.01925	4.63807	4.13593	3.90862	4.97187	4.38736	4.21704	5.24157	4.6549	5.78757	4.49628	4.3247	4.89351	4.03048	5.21622	4.79584	4.60265	4.50079	4.88467	4.53516	4.64663	4.83649	ENSG00000197312	DDI2	protein_coding
AL121992.2	1.82386	2.09415	0.588468	-3.27775	1.2173	1.18916	0.831899	0.145971	1.13181	3.48641	-0.0308055	1.57211	1.59705	0.0484661	0.988057	-4.3568	-0.515829	-1.67103	-2.99205	-2.0703	-2.26227	-0.373356	-1.04065	-1.23348	-2.08639	-1.52139	-0.829534	-0.98565	-1.52158	-0.810213	-2.12305	-2.06762	-2.66335	ENSG00000271742	AL121992.2	lncRNA
PLEKHM2	3.0218	3.62362	3.39582	3.72	4.74913	2.91	3.71232	3.63017	4.73524	5.09653	3.06946	3.42544	3.32287	4.29639	4.63831	2.95608	3.29943	3.3538	2.89059	3.20023	3.14145	3.26028	3.06555	3.08041	3.21374	3.36474	3.34766	3.50976	2.92468	2.84514	3.16235	3.35865	2.95136	ENSG00000116786	PLEKHM2	protein_coding
FBLIM1	2.86568	2.99558	2.9104	2.22687	3.35357	2.66309	3.04489	3.3159	3.25641	3.45216	2.60428	3.10484	2.941	0.0484661	3.3008	2.60898	3.04112	2.61026	2.68037	2.34924	2.69192	2.99039	2.9891	2.33806	1.89547	2.3855	3.14566	2.89971	2.22258	2.07731	1.04687	1.39181	1.72896	ENSG00000162458	FBLIM1	protein_coding
UQCRHL	-2.2636	-0.174341	0.588468	-0.741695	-1.34069	-3.56573	-1.04257	-0.545907	0.0237488	0.358181	0.652721	0.0981766	0.218534	1.63343	-0.596906	-1.18688	-0.756837	-0.753489	0.467378	-0.485336	-3.84724	-0.373356	-0.510136	-0.496517	0.115248	-2.00682	-1.11904	-0.248684	-0.673583	0.0377841	2.83114	0.739738	-0.341425	ENSG00000233954	UQCRHL	protein_coding
FLJ37453	1.98432	1.57568	0.588468	0.466413	1.82923	1.56355	2.01632	1.86218	1.7118	2.47366	1.36774	1.12465	0.218534	0.0484661	1.16052	2.48869	1.14128	0.940407	1.40026	-0.144299	1.88068	0.748635	0.544312	1.57387	0.545882	1.93804	0.920488	1.20198	1.36594	1.39142	1.57739	1.39181	2.5461	ENSG00000179743	FLJ37453	lncRNA
SPEN	5.28329	5.94177	5.11203	5.6712	5.80113	5.2189	5.81126	6.06313	5.68228	5.8761	6.38577	6.35522	6.24975	4.29639	5.83494	5.39641	5.35169	5.21569	4.659	5.13329	5.20533	5.33522	5.18817	5.29877	5.25524	5.3595	5.47425	5.14592	4.97986	5.43391	6.15772	5.78413	5.80017	ENSG00000065526	SPEN	protein_coding
ZBTB17	3.85879	2.90539	2.9104	2.82239	3.43775	3.72889	3.48099	2.85169	3.72419	4.39696	2.97465	2.89018	3.18201	2.85582	3.48245	3.49495	3.69662	3.62257	2.93868	3.40867	3.53647	3.27389	3.22405	3.6134	3.96237	3.60789	3.19485	3.17534	3.05131	3.37565	3.49166	3.60481	3.56547	ENSG00000116809	ZBTB17	protein_coding
TBC1D3P6	-1.04121	0.0666675	0.588468	2.5852	0.846935	-0.758376	-2.62753	0.882937	1.69177	1.22253	1.6113	1.45181	-2.10339	0.0484661	2.17065	-1.18688	-0.756837	-0.934062	-1.40709	-0.144299	-0.146797	-0.373356	0.181742	1.26902	-0.0159964	-0.0808187	0.465922	-0.0681122	-0.143069	-0.810213	0.198874	-0.482654	1.03709	ENSG00000224966	TBC1D3P6	unprocessed_pseudogene
SRARP	-0.148126	0.614155	2.17343	5.79853	2.95699	-1.2438	1.07291	1.17992	2.52625	1.54851	3.1488	1.88245	2.14453	1.63343	3.39879	-1.54945	-0.515829	-0.0860648	0.708386	0.893176	-1.03988	-0.212891	0.74362	1.61896	-0.948882	-0.628306	0.665231	0.973708	0.548809	1.11579	1.57739	2.18031	0.796079	ENSG00000183888	SRARP	protein_coding
HSPB7	2.45521	1.79249	2.9104	1.11457	2.33487	2.87721	1.45993	1.53501	2.28009	2.25269	1.49466	2.08476	1.98407	3.74891	2.26816	2.78275	3.21836	2.97283	4.49176	4.68191	2.17513	2.79657	3.79505	4.59941	5.50008	2.27117	2.69972	2.58589	4.89458	3.46777	1.57739	0.739738	1.58457	ENSG00000173641	HSPB7	protein_coding
CLCNKA	3.16266	3.5854	2.9104	2.47179	3.84253	2.77412	3.63925	3.75928	4.62861	3.88335	3.20557	3.81496	3.51132	2.37039	4.09026	2.69848	2.96364	2.67475	2.3655	2.6412	3.04758	2.30737	2.35928	2.46696	2.06742	2.68248	2.74446	2.71479	1.93785	2.07731	2.83114	2.3247	1.58457	ENSG00000186510	CLCNKA	protein_coding
AL355994.2	-0.148126	0.88979	0.588468	-0.173412	2.11874	-0.395806	-0.305604	0.145971	-0.110552	2.54038	-0.320312	-0.0128547	0.70396	2.37039	1.2396	-0.656363	-0.128806	-0.593025	0.177871	-0.932795	-3.84724	-0.760379	-1.88865	-0.943976	-1.60096	-0.628306	-1.48161	-0.248684	0.243954	-3.13214	-0.538092	1.10231	-1.07839	ENSG00000232456	AL355994.2	unprocessed_pseudogene
CLCNKB	2.34126	3.48517	0.588468	1.31919	3.91145	2.31691	2.58192	2.8932	3.08264	4.53426	2.51726	3.10484	3.18201	3.95536	4.0023	2.51356	2.25947	2.52537	2.29335	2.34924	2.45654	2.04698	2.50367	1.74634	1.78151	2.24111	2.18677	2.53093	1.82892	1.39142	1.33638	2.01985	1.42411	ENSG00000184908	CLCNKB	protein_coding
FAM131C	2.21752	1.49551	2.17343	1.71321	2.02854	2.50036	1.07291	1.58654	1.84478	1.91827	2.08467	1.88245	2.941	2.37039	2.26816	2.08614	1.61662	1.92723	1.86593	2.11557	2.49261	1.80597	1.62231	1.97163	2.60291	2.24111	2.18677	2.32016	1.64834	2.35971	1.57739	1.39181	0.506572	ENSG00000185519	FAM131C	protein_coding
EPHA2	4.0523	3.54614	3.75839	3.50623	4.60573	3.98116	3.74751	3.73665	4.56394	5.31952	3.32141	3.68759	3.38846	4.69232	4.64921	4.25422	4.14568	4.34144	4.47555	5.24982	3.48368	4.17218	4.54097	5.63414	5.94594	4.13478	4.08172	4.29975	5.96867	4.90678	3.00623	3.06167	3.31393	ENSG00000142627	EPHA2	protein_coding
ARHGEF19	3.55231	3.33201	2.9104	2.49308	2.90724	3.57382	2.41686	3.15453	3.80102	3.08959	2.93042	3.25618	2.941	3.74891	3.52253	3.27982	3.57163	3.64689	2.84084	3.42155	3.37193	3.42792	3.15575	3.24764	3.15393	3.15507	3.57522	3.42185	2.7564	3.40702	1.78384	1.63282	1.58457	ENSG00000142632	ARHGEF19	protein_coding
ANO7L1	1.70602	2.19912	2.17343	1.51926	2.76551	2.45664	2.23045	2.22939	2.84023	2.58848	2.29112	2.85899	3.10606	3.21839	3.90862	2.48869	2.38364	2.45367	1.53151	2.59646	2.66056	2.5726	2.44764	2.36478	2.35987	2.14699	2.18677	2.61261	2.72635	2.54028	1.96441	1.83927	1.03709	ENSG00000237276	ANO7L1	transcribed_unprocessed_pseudogene
FBXO42	6.10708	5.60702	4.49536	4.95395	4.54738	8.38665	6.71898	4.98007	4.17395	4.05292	4.943	4.98895	6.83618	6.45786	4.23236	4.76473	5.66178	5.48884	9.70426	6.16715	4.89086	6.29824	5.67664	5.79012	5.74777	5.04846	5.84674	6.50531	6.92881	6.17392	5.37679	5.24527	4.97327	ENSG00000037637	FBXO42	protein_coding
SZRD1	3.72886	2.90539	3.39582	3.89418	3.14044	4.47319	3.56229	2.54807	3.10554	2.54038	3.87609	3.21981	4.37234	4.57203	3.73529	3.61474	3.85519	3.46739	4.24635	3.70053	3.84625	3.47582	3.70231	3.66805	3.91812	3.6428	3.88596	3.32824	3.45111	3.71335	3.80768	3.95475	3.966	ENSG00000055070	SZRD1	protein_coding
SPATA21	2.41822	2.80917	3.39582	3.84119	3.73256	2.54279	2.86432	2.97282	3.79164	3.52811	3.10968	2.65617	2.75459	3.5079	5.00372	2.46338	2.88176	3.03556	2.78931	3.13915	2.6285	2.52787	3.00859	3.23322	2.99257	2.68248	2.78785	2.78694	3.50522	2.48257	3.16235	2.79036	2.8285	ENSG00000187144	SPATA21	protein_coding
NECAP2	2.30118	2.24887	2.17343	1.47714	3.14044	2.16219	1.76479	2.38301	2.82191	3.23769	2.14397	2.30907	1.98407	2.85582	3.8405	2.18236	1.71447	1.81726	1.53151	2.01716	2.13004	1.68893	2.44764	2.07233	2.06742	2.0111	1.68831	1.95295	1.11069	1.51172	2.40051	2.01985	2.5461	ENSG00000157191	NECAP2	protein_coding
CROCCP3	3.3706	3.21172	2.9104	1.74905	3.48374	3.20245	2.65787	3.10238	4.02975	3.93387	2.23768	2.48284	1.06653	2.85582	2.74549	3.1589	2.92328	2.7515	3.07404	3.94316	3.35244	3.23267	3.48291	3.71033	4.32978	3.00217	3.04195	2.94246	3.76382	3.20771	0.684301	0.739738	0.796079	ENSG00000080947	CROCCP3	transcribed_unprocessed_pseudogene
RNU1-1	7.51063	7.1872	5.63286	1.56019	4.73494	10.1019	8.82007	6.80146	4.65989	4.41929	6.99794	7.46709	9.71319	4.80335	3.15544	1.37112	5.2493	5.16327	5.24157	-1.58487	2.56215	5.20984	5.8914	0.640987	2.4865	2.41272	4.64473	4.48467	0.243954	2.29412	5.72869	4.85125	5.31964	ENSG00000206652	RNU1-1	snRNA
AL137802.2	-0.678641	1.72378	2.17343	-2.14024	1.10409	1.29225	-1.04257	1.03906	0.414539	1.00352	1.07455	1.68314	0.70396	1.63343	-0.234336	-0.449912	0.0316592	-0.31739	0.177871	2.05072	-3.84724	0.748635	0.312986	3.20392	1.01795	0.0635712	0.465922	2.07324	5.13091	3.01761	-2.12305	-0.482654	-2.66335	ENSG00000261135	AL137802.2	lncRNA
NBPF1	3.53514	3.60463	2.9104	3.55767	3.48374	2.73805	3.48099	2.91352	2.78456	3.03278	3.8105	3.29166	2.8508	3.21839	2.81168	3.3643	3.37619	3.27279	4.37427	4.0214	2.99825	4.02702	4.78095	3.74125	3.63061	3.12246	4.24631	4.60265	4.03301	3.92314	4.18073	4.27223	3.60343	ENSG00000219481	NBPF1	protein_coding
CROCCP2	2.78079	2.90539	0.588468	2.83912	2.70855	3.00412	1.89603	2.1966	2.21138	2.12806	2.80132	2.61941	3.02589	0.0484661	2.41166	2.72001	4.46673	3.69432	3.69445	3.95207	2.94718	3.16123	3.74943	3.14349	4.69759	4.20653	3.6119	3.93718	2.95091	3.34359	2.83114	2.88658	1.72896	ENSG00000215908	CROCCP2	transcribed_unprocessed_pseudogene
AL137798.2	2.62717	2.84196	3.75839	1.86793	2.40825	2.26716	1.6204	2.16304	1.9995	2.31118	2.34265	2.87467	1.59705	4.13593	1.88114	1.83302	2.15877	2.54275	3.23677	3.6134	2.75268	2.45804	2.6096	4.33468	3.10739	2.54162	2.9302	3.34427	6.26893	4.58896	1.78384	1.83927	1.9805	ENSG00000282143	AL137798.2	lncRNA
AL021920.2	0.79529	2.24887	2.17343	1.16851	1.37203	-0.395806	2.58192	2.54807	2.18295	1.64263	2.3085	2.08476	2.75459	2.37039	1.1193	0.77248	1.66637	1.87329	0.708386	0.893176	1.10696	1.03103	2.01824	1.52733	1.14628	1.28596	1.26562	1.57235	1.28577	0.0377841	4.47686	1.63282	2.95136	ENSG00000280114	AL021920.2	unprocessed_pseudogene
ESPNP	3.04625	3.50578	2.9104	2.80547	5.96613	2.84366	4.03068	4.54482	4.98001	5.44673	3.94439	4.46999	4.12542	4.57203	4.62733	3.0269	3.88702	3.93054	3.19777	2.82694	2.6285	2.69905	3.57733	2.96291	2.81085	3.01998	2.98716	3.22813	3.41388	2.93395	0.684301	1.83927	1.58457	ENSG00000268869	ESPNP	transcribed_unprocessed_pseudogene
AL021920.3	1.28072	1.79249	2.17343	-1.20736	1.32227	1.56355	-1.04257	0.963107	0.681643	1.00352	1.15362	1.68314	0.70396	3.21839	0.296179	0.0355148	0.538619	0.585312	0.467378	2.20769	2.13004	1.37207	1.07483	3.30395	1.70021	1.22584	1.59368	2.32016	5.14801	3.20771	-2.12305	-0.482654	-2.66335	ENSG00000282740	AL021920.3	lncRNA
CROCC	5.40646	5.69938	5.63286	5.31993	6.11601	5.38555	5.66249	6.1057	6.78486	6.50897	5.28784	5.61825	5.22752	5.9792	5.99306	5.38298	5.57	5.56525	5.60414	7.09913	5.29997	5.56847	5.8649	6.6714	6.38366	5.29514	5.51355	5.74378	7.02763	6.05521	5.03682	4.94361	4.9877	ENSG00000058453	CROCC	protein_coding
SDHB	3.29099	2.74127	2.17343	2.74462	3.09671	3.27976	3.48099	2.74234	2.53752	2.4391	2.4405	2.5232	2.54046	0.0484661	2.12972	3.23565	2.70259	3.02323	2.84084	2.92066	3.8181	3.08608	2.82285	2.65187	2.62511	3.1711	3.27328	3.10181	2.7564	3.3108	4.25199	3.6603	2.62205	ENSG00000117118	SDHB	protein_coding
PADI2	3.58606	3.64235	4.0479	3.75567	3.86876	3.65344	3.15383	3.33108	3.6378	4.20464	3.41264	3.45703	3.67797	4.13593	3.70774	3.55609	4.00773	3.95021	3.38299	3.52066	3.2717	3.46399	3.67817	4.09245	3.66315	3.74272	3.41839	3.56552	3.68787	3.71335	4.86563	3.90966	3.9065	ENSG00000117115	PADI2	protein_coding
LINC02783	-0.389134	3.5659	0.588468	-1.20736	-0.423154	-1.2438	2.73002	2.80894	0.0237488	0.358181	1.19159	1.61008	1.98407	0.0484661	-2.18187	-2.77184	-2.63131	-1.67103	-0.184699	-2.0703	-0.387805	-2.87586	-2.62561	-1.59605	-2.08639	-1.15882	-4.28897	-0.455135	-2.25855	-3.13214	-0.538092	-2.06762	-1.07839	ENSG00000204362	LINC02783	lncRNA
PADI1	3.83091	3.35491	4.0479	3.06921	4.08557	3.91808	2.50175	3.26935	4.12248	4.24521	3.07962	3.32628	2.65149	4.29639	4.12191	3.77762	5.24111	4.88867	4.82173	5.25343	3.58739	3.85659	3.9743	4.17779	6.68378	5.21235	4.59062	4.46281	4.04523	4.06753	2.12487	2.45594	2.09153	ENSG00000142623	PADI1	protein_coding
PADI3	4.33631	4.25497	4.28891	2.79693	4.10041	3.5323	3.60129	3.50185	4.02975	4.33252	3.42066	3.99793	3.56903	2.37039	3.769	3.96061	5.191	4.26496	4.12689	4.38585	4.53214	3.5781	3.88218	3.55659	5.51204	4.87338	4.10764	4.46281	3.67219	3.90128	2.26926	1.83927	2.5461	ENSG00000142619	PADI3	protein_coding
PADI4	4.25472	4.98461	4.28891	5.54434	5.31752	3.67267	5.12066	5.87648	6.33401	5.57958	5.70206	5.69974	4.83912	4.69232	5.57015	4.17067	4.66331	4.40935	3.90276	4.46886	4.43353	4.36255	4.50023	4.40716	4.51946	4.48824	4.34403	4.30795	4.64433	4.69441	3.89931	4.1612	3.81238	ENSG00000159339	PADI4	protein_coding
PADI6	3.74389	2.3886	0.588468	2.33696	3.27729	3.46769	1.6204	2.29281	3.00357	2.97365	2.48704	2.44132	1.8035	2.85582	3.00513	4.13905	3.9883	3.96318	3.48368	3.94316	3.63658	3.49918	3.79505	3.63551	3.93598	4.26744	4.15812	3.82742	4.04523	3.90128	2.5208	2.01985	1.72896	ENSG00000276747	PADI6	protein_coding
RCC2	5.37785	5.67229	5.44645	6.07319	5.68783	5.05265	5.34401	5.58179	5.88559	6.02333	6.82831	6.27624	5.59009	5.40602	5.90028	5.03337	6.03521	6.04551	5.4384	6.33143	5.13861	5.3189	5.42424	6.15788	7.11672	5.1204	5.84931	5.60098	6.69662	6.45845	4.25199	4.56174	4.68538	ENSG00000179051	RCC2	protein_coding
ARHGEF10L	5.84318	6.09924	6.08032	5.91553	6.83534	5.48684	6.19583	6.11669	6.5909	6.88455	6.0991	6.18956	5.99989	5.88136	6.55912	5.86599	5.91173	5.94123	5.86281	6.02034	5.76931	5.64901	5.72459	6.00067	6.39985	5.82986	5.77578	5.65339	6.08871	5.68484	5.42384	5.4162	5.70733	ENSG00000074964	ARHGEF10L	protein_coding
LINC02810	3.0218	4.37185	4.28891	3.89017	4.85352	2.80931	3.67625	4.16728	5.22625	5.77061	3.48322	3.75692	3.38846	4.90645	4.96643	2.97411	3.25134	3.2412	3.72219	3.00865	2.49261	3.05488	3.36685	3.6245	4.05521	2.94738	3.02392	2.63884	3.18991	3.17164	2.5208	3.06167	3.6765	ENSG00000236648	LINC02810	lncRNA
ACTL8	4.4229	4.79668	3.75839	4.54115	4.34425	4.32301	5.02352	5.04137	5.00052	5.12399	5.06051	5.07291	5.13501	5.33387	4.59762	4.30498	4.90008	4.80471	5.0023	4.37926	3.96654	4.55877	4.7172	4.40072	4.37632	4.27488	4.49567	4.54833	4.50079	4.56135	3.75959	3.90966	3.966	ENSG00000117148	ACTL8	protein_coding
AL357509.1	3.55231	3.81744	3.39582	5.35234	4.38117	3.85212	3.39484	3.87777	4.2547	3.94006	4.03594	3.90934	4.12542	3.21839	4.51659	3.56801	3.11465	3.29347	3.3478	3.97846	3.69966	2.9055	3.25703	3.90493	3.66315	3.54777	2.85059	3.15731	4.24925	3.83364	3.43153	4.30742	3.966	ENSG00000284653	AL357509.1	lncRNA
IGSF21	6.49906	6.54738	6.89225	6.67558	6.90776	6.49901	6.49917	6.70275	7.09342	7.3521	6.45667	6.60009	6.36013	6.76271	6.85979	6.60392	6.56263	6.64135	6.68214	7.12298	6.41838	6.39949	6.53846	7.0012	7.63915	6.45997	6.54787	6.4322	7.08056	6.89161	6.28209	6.34601	6.32249	ENSG00000117154	IGSF21	protein_coding
KLHDC7A	1.36089	-0.174341	0.588468	0.939482	2.60832	1.29225	1.07291	0.798048	2.12435	3.23769	0.416653	0.835142	1.06653	0.0484661	1.97656	0.398085	0.913015	1.7884	0.914837	1.2802	1.93412	0.896733	1.40413	1.74634	0.545882	1.45261	1.26562	1.20198	0.404419	-0.810213	-0.538092	-2.06762	0.796079	ENSG00000179023	KLHDC7A	protein_coding
PAX7	5.73827	6.50194	5.63286	6.42373	6.79715	5.85423	6.35831	6.5602	6.80598	7.21265	6.27076	6.48731	6.28462	5.9792	6.67211	5.75303	5.93981	6.01781	6.56062	6.76069	5.55578	5.82574	5.8914	6.71618	7.85114	5.65567	5.8772	5.71633	6.36228	6.08945	5.40833	5.61186	5.62667	ENSG00000009709	PAX7	protein_coding
TAS1R2	1.19583	2.03865	2.17343	1.8012	2.64925	0.826586	0.831899	1.9034	2.35844	2.42151	1.6113	1.32057	1.59705	0.0484661	2.63283	0.9286	1.76101	1.42583	0.708386	1.09963	0.676325	0.583575	2.16446	1.52733	1.2064	1.39917	0.569016	1.62578	1.7712	1.11579	-0.538092	1.39181	1.72896	ENSG00000179002	TAS1R2	protein_coding
ALDH4A1	3.56929	5.57324	4.67593	3.75126	3.97722	3.59414	4.75617	5.08233	4.15212	3.97666	6.06499	5.84811	5.09628	2.37039	3.96206	3.61474	3.47722	3.27279	2.78931	3.85095	3.41015	3.49918	3.73779	3.3845	4.74903	3.523	3.51193	3.39132	3.6077	4.00741	5.13433	4.19917	4.05089	ENSG00000159423	ALDH4A1	protein_coding
IFFO2	4.58189	5.36341	4.67593	4.44608	5.14581	4.50573	5.32083	5.64999	5.55634	5.65115	5.28784	5.24566	5.07651	4.90645	5.68585	4.84532	4.66331	4.93219	4.79585	5.56051	4.64862	4.96335	4.92128	5.98138	6.02944	4.50098	4.59673	4.58252	6.23731	5.10148	5.61166	5.09225	5.05775	ENSG00000169991	IFFO2	protein_coding
UBR4	5.98274	6.74669	6.77829	6.61677	6.8017	5.92812	6.77121	7.20332	7.76537	7.08715	6.76911	6.86342	6.232	6.11456	6.69333	5.97075	6.05636	6.09052	6.03861	6.4367	5.95528	6.13816	6.18281	6.5803	6.5364	6.0625	5.98366	6.11238	6.74988	6.40119	6.0216	5.86902	6.06797	ENSG00000127481	UBR4	protein_coding
EMC1-AS1	1.00942	0.453691	2.17343	0.876057	-0.810177	0.682196	1.07291	0.00158105	-0.110552	-1.02033	0.0540834	0.387683	0.218534	1.63343	-0.234336	1.90998	0.176049	0.713637	0.177871	9.07e-05	1.01074	1.03103	0.647405	0.725875	-0.320851	1.39917	0.234597	1.20198	0.243954	0.77475	3.0864	1.83927	0.796079	ENSG00000230424	EMC1-AS1	lncRNA
EMC1	1.87935	4.72817	4.0479	5.02695	2.14759	0.957831	4.84007	5.31016	2.97898	2.03856	6.68843	6.13201	5.6177	3.5079	2.79868	0.398085	1.61662	1.92723	1.6518	1.44066	1.01074	1.42182	1.62231	1.70512	2.46205	1.16311	1.43896	1.05388	1.82892	1.26018	4.4161	4.1612	3.99486	ENSG00000127463	EMC1	protein_coding
MRTO4	1.5777	1.72378	2.17343	1.43375	1.42012	0.826586	1.6204	0.70785	1.62993	1.13887	0.75769	0.835142	1.8035	0.0484661	0.843667	1.57393	1.33832	0.886968	1.40026	0.965325	1.19716	1.03103	1.81179	1.37795	0.545882	0.715648	1.06859	1.27069	0.911379	0.327291	1.96441	-0.482654	1.42411	ENSG00000053372	MRTO4	protein_coding
AL035413.2	-1.04121	-0.826417	0.588468	-0.95582	1.04397	-1.98077	-2.62753	0.70785	1.37739	1.05006	-2.26784	-0.956271	-2.10339	2.85582	0.941514	-1.54945	-1.40891	-1.14051	1.53151	5.13329	-1.52531	-1.00139	-0.303685	3.78147	5.06539	-1.52139	-0.201503	-1.34822	0.0633821	0.327291	-2.12305	0.254311	0.796079	ENSG00000286064	AL035413.2	unprocessed_pseudogene
AKR7L	1.36089	3.98828	2.17343	1.19474	1.86442	1.64372	3.34975	4.27329	1.98311	2.52399	2.75135	3.45703	2.14453	0.0484661	1.77896	1.13505	1.61662	1.75896	1.53151	1.49042	1.28205	1.46992	1.72016	1.61896	1.56897	1.45261	1.81956	1.51685	0.680053	0.327291	1.78384	1.10231	0.144002	ENSG00000211454	AKR7L	polymorphic_pseudogene
AKR7A3	1.00942	1.85808	0.588468	0.876057	0.698837	1.56355	2.50175	2.4679	1.45076	0.745204	1.15362	1.45181	2.8508	0.0484661	1.03314	0.77248	1.14128	1.34887	-0.184699	1.03404	1.10696	0.896733	0.918707	0.806046	1.08354	1.34368	1.1373	1.45913	0.800348	0.0377841	0.198874	0.254311	1.03709	ENSG00000162482	AKR7A3	protein_coding
AKR7A2	1.98432	1.98094	0.588468	1.85153	0.846935	1.71967	1.89603	0.39751	0.364786	0.358181	0.416653	0.835142	0.70396	0.0484661	0.368329	1.47609	0.993185	1.26757	0.708386	1.38913	1.51032	0.748635	1.51734	1.52733	1.37305	1.64853	0.996437	1.62578	1.58276	1.39142	2.83114	2.57624	2.09153	ENSG00000053371	AKR7A2	protein_coding
SLC66A1	1.93279	2.09415	4.0479	1.43375	4.48656	1.64372	2.41686	2.4679	4.74257	5.31238	1.84366	2.39857	1.59705	3.74891	4.94004	2.18236	2.15877	2.14773	2.98523	5.3743	1.36222	2.4817	2.9493	4.89351	6.07248	2.17905	2.31095	2.03425	2.30624	2.59578	1.78384	-0.482654	1.58457	ENSG00000040487	SLC66A1	protein_coding
CAPZB	6.22424	6.97817	6.5192	6.42512	7.72689	6.05082	6.78821	7.06483	7.55617	8.15376	6.61959	6.70688	6.13023	6.78993	8.30353	6.27528	6.18994	6.1096	5.92383	6.42075	6.11421	6.1658	6.32373	6.48914	6.72547	6.13784	6.04531	6.16523	6.39609	6.23199	5.70349	5.24527	5.63586	ENSG00000077549	CAPZB	protein_coding
MICOS10	3.71368	3.95868	3.75839	3.82868	4.02466	3.72889	3.94232	3.74801	3.74378	3.6312	4.05666	3.99075	3.7295	3.21839	3.68673	4.02258	4.21418	4.24386	3.74941	4.35932	3.66846	4.40027	4.11585	4.62173	4.68708	3.92392	4.29224	4.0876	4.94765	4.65576	3.30321	3.60481	3.44517	ENSG00000173436	MICOS10	protein_coding
NBL1	-1.52664	0.453691	2.17343	-1.07611	-1.70326	-1.98077	0.831899	0.145971	-1.38064	-1.7573	-0.320312	-0.569248	-0.518432	0.0484661	-1.8193	-4.3568	-2.63131	-1.14051	-1.40709	-2.0703	-1.52531	-1.65346	-2.62561	-2.81845	-2.82335	-1.15882	-1.48161	-2.57061	-1.52158	-3.13214	5.17157	3.14184	2.76291	ENSG00000158747	NBL1	protein_coding
HTR6	3.44605	3.30874	2.17343	2.25207	4.07058	2.87721	3.34975	3.08457	3.76791	4.35123	2.42465	3.00863	3.38846	3.5079	3.28224	2.72001	2.60391	3.04779	2.43421	2.9741	2.75268	2.75835	3.27324	2.65187	2.88631	2.59012	2.89094	2.78694	2.87074	2.35971	2.26926	2.3247	1.72896	ENSG00000158748	HTR6	protein_coding
TMCO4	4.90966	5.32912	4.67593	4.84223	4.81806	4.53756	5.51713	5.48667	5.12715	5.21361	5.66879	5.59003	5.41231	4.57203	5.11012	5.0117	4.99562	4.94858	4.39165	4.63291	5.09821	4.59717	4.68121	4.83261	4.67117	4.9497	4.80643	4.82456	4.48292	4.71961	4.47686	4.70057	5.01613	ENSG00000162542	TMCO4	protein_coding
OTUD3	4.70985	4.00285	4.28891	3.83704	4.63659	6.40437	5.14725	3.89831	4.8773	4.72562	3.79208	3.42544	5.91341	4.80335	5.55091	4.26158	4.50825	4.30625	7.47861	4.98064	4.79301	4.45506	4.16011	4.75898	5.14051	4.42948	4.48252	4.44805	5.04828	4.64265	4.02669	4.56174	3.9065	ENSG00000169914	OTUD3	protein_coding
PLA2G2A	1.82386	0.758545	0.588468	-0.107823	0.846935	0.957831	0.179823	0.963107	1.42671	1.75928	0.0540834	0.700841	0.218534	1.63343	0.50263	1.31562	0.176049	0.886968	0.914837	-0.144299	1.76747	0.183037	0.998878	0.454573	1.01795	1.16311	1.32574	-0.455135	-0.143069	-0.324786	0.198874	1.10231	-1.07839	ENSG00000188257	PLA2G2A	protein_coding
PLA2G5	3.14012	4.00285	5.34336	3.81607	6.01196	3.32909	3.97238	4.34237	6.60838	6.75006	3.33843	3.61475	3.45119	4.90645	5.677	3.07783	3.26755	2.86641	3.07404	3.00865	2.69192	3.28737	3.45476	3.37138	2.79136	2.70468	3.34766	3.2453	3.31636	2.89023	2.92134	1.83927	2.09153	ENSG00000127472	PLA2G5	protein_coding
PLA2G2D	1.43684	0.88979	2.9104	3.36322	3.73256	1.29225	1.6204	1.6363	2.78456	4.81929	1.93603	1.61008	1.8035	3.21839	4.10617	0.398085	1.27558	1.66684	1.76283	2.29427	0.240226	1.2671	1.34401	2.92751	1.65778	0.956656	1.93985	2.32016	2.59943	2.07731	1.57739	1.10231	2.19463	ENSG00000117215	PLA2G2D	protein_coding
PLA2G2F	1.28072	1.32042	2.17343	2.18823	1.16181	1.47866	0.831899	1.77602	1.67145	2.19172	0.99089	0.957999	0.70396	0.0484661	1.80519	1.79294	1.14128	0.940407	1.40026	1.09963	0.907651	1.32054	1.51734	1.15118	1.31961	1.60199	1.32574	1.62578	1.36594	1.11579	1.78384	1.63282	0.796079	ENSG00000158786	PLA2G2F	protein_coding
PLA2G2C	3.83091	5.04218	4.0479	4.9787	4.24761	3.32909	5.27333	5.41721	5.09318	4.78531	4.56685	4.4854	4.71678	4.44078	4.20307	3.62619	3.74373	3.81368	4.79585	3.9342	2.72262	3.67361	3.77242	4.17779	4.47738	3.44604	3.31836	3.50976	4.40916	3.71335	3.54937	3.54709	4.18214	ENSG00000187980	PLA2G2C	protein_coding
UBXN10	3.11722	2.67001	2.9104	2.45017	2.80227	2.26716	2.98718	2.54807	2.28009	3.66897	3.21482	2.95062	2.75459	2.85582	2.6474	2.78275	2.77242	2.9206	2.68037	2.93869	2.59571	3.03903	3.13815	2.73614	2.9226	3.20264	3.19485	2.58589	2.22258	2.7505	2.12487	2.18031	2.95136	ENSG00000162543	UBXN10	protein_coding
VWA5B1	4.24419	3.16064	2.17343	3.21731	5.02271	3.14851	2.58192	2.59914	2.94552	3.18652	2.75135	2.77792	2.8508	3.74891	3.64377	4.13905	3.36116	3.48548	3.23677	3.73189	4.8976	3.54481	3.9743	3.55659	3.55169	4.05063	3.43213	3.40667	3.50522	3.78672	2.12487	2.3247	2.5461	ENSG00000158816	VWA5B1	protein_coding
LINC01141	4.54804	7.03245	6.20318	5.14432	6.10133	4.74261	6.70114	6.81367	6.25342	6.68519	7.57742	7.06738	7.19352	5.60305	5.85391	4.0398	4.43119	4.53191	5.22227	5.24982	4.16957	4.49628	4.89533	5.52585	5.54151	4.222	4.43555	4.39517	5.58066	4.78075	6.0216	5.227	5.52152	ENSG00000236963	LINC01141	lncRNA
CAMK2N1	4.23358	5.50322	4.98079	2.50361	4.08557	4.16898	5.77761	5.12216	5.29925	4.75753	4.57406	5.17143	4.97342	3.95536	3.93855	3.70389	4.0364	4.09274	3.6373	4.0631	3.02313	4.03504	3.76097	3.67874	3.77656	3.56	3.94465	3.87233	4.37081	3.87909	7.25849	4.80275	4.73753	ENSG00000162545	CAMK2N1	protein_coding
MUL1	1.98432	2.14759	2.17343	2.02238	1.59791	2.41155	1.27936	2.05743	1.32631	1.22253	2.00162	2.02979	1.8035	2.37039	1.72502	2.76214	1.93348	2.17027	2.2174	1.63014	2.49261	2.10904	1.93917	2.13575	2.22104	2.76929	1.68831	2.58589	2.03913	1.99714	3.60487	2.97678	3.11801	ENSG00000090432	MUL1	protein_coding
FAM43B	1.64329	3.13441	3.39582	1.05854	3.62381	2.36501	2.50175	2.69617	3.63256	4.44129	1.93603	2.21365	2.75459	0.0484661	3.79541	1.66557	1.66637	1.60199	1.25587	1.09963	1.76747	1.21161	1.7667	1.47924	1.56897	0.880707	1.32574	0.973708	1.7712	0.327291	2.12487	-0.482654	0.506572	ENSG00000183114	FAM43B	protein_coding
CDA	3.27038	3.86607	4.49536	4.67528	4.61092	2.70106	3.48099	3.54156	4.47001	5.42923	4.0202	4.66296	3.51132	2.85582	5.36723	2.82311	2.9834	2.7515	2.98523	3.2151	3.39117	3.40337	3.13815	3.35814	2.60291	2.76929	3.07736	2.87785	3.23331	3.34359	2.40051	3.48697	3.6765	ENSG00000158825	CDA	protein_coding
PINK1	2.62717	2.55605	2.17343	1.43375	2.4319	1.71967	1.6204	2.22939	2.30668	2.58848	2.4405	2.54296	-0.518432	2.37039	3.09293	2.43761	2.22668	2.48996	2.43421	2.32202	2.30251	2.75835	2.41878	2.71553	2.00108	2.08064	2.87091	2.32016	2.78585	2.29412	1.33638	1.39181	1.24354	ENSG00000158828	PINK1	protein_coding
DDOST	1.50899	1.32042	2.17343	0.775363	1.86442	1.47866	1.07291	1.24551	1.62993	2.01529	0.479389	1.12465	1.35604	2.37039	1.77896	1.87202	1.8061	1.42583	0.914837	1.67386	2.03541	1.42182	1.34401	1.08845	1.47433	2.08064	1.68831	1.33628	1.7712	2.07731	1.04687	0.254311	1.58457	ENSG00000244038	DDOST	protein_coding
KIF17	2.94585	4.81331	3.75839	2.81395	4.30637	3.00412	3.97238	4.3044	4.53612	5.29557	3.70288	4.17934	4.04635	3.74891	4.40952	2.63188	3.0029	2.83853	2.78931	2.6412	3.46565	3.03903	3.00859	2.7765	3.22831	3.01998	3.39051	3.39132	2.56588	3.3108	3.0864	2.97678	3.00907	ENSG00000117245	KIF17	protein_coding
SH2D5	2.62717	2.63301	2.9104	1.29514	2.17588	3.06363	3.71232	4.07107	2.28009	2.23265	2.53213	2.92072	2.941	0.0484661	2.51062	2.30141	1.21	1.95346	1.76283	1.75752	2.30251	1.68893	1.89795	1.90037	1.78151	2.27117	2.25019	1.91051	1.51404	2.07731	3.0864	1.39181	1.24354	ENSG00000189410	SH2D5	protein_coding
HP1BP3	4.64729	3.66085	3.39582	4.17346	4.77247	4.24805	3.67625	3.39028	4.08456	4.23013	3.84068	3.61475	3.7295	3.74891	4.31684	4.61186	4.34215	4.50556	3.15769	3.95207	5.0746	3.93579	4.0326	4.01022	3.84435	4.87827	4.15812	3.88334	3.87759	4.12525	5.90485	4.40812	5.34227	ENSG00000127483	HP1BP3	protein_coding
EIF4G3	6.67598	6.29252	6.47111	6.6779	6.04685	6.76407	6.37528	6.35635	6.1744	5.68657	6.60911	6.48858	6.44735	6.11456	5.89113	6.7757	6.55934	6.51164	7.37318	6.48352	6.67142	6.65227	6.52159	6.20669	6.23464	6.71086	6.54787	6.62824	6.39847	6.5596	7.4487	7.1684	7.14882	ENSG00000075151	EIF4G3	protein_coding
AL031005.2	1.00942	-0.463847	0.588468	-0.107823	0.915648	1.18916	1.45993	-0.786915	1.10175	1.05006	-0.431343	-0.264393	-2.10339	2.37039	0.988057	1.13505	1.84982	0.886968	-0.670126	1.87456	1.01074	1.98212	1.40413	1.32451	1.93154	0.194816	1.59368	1.05388	1.88441	2.22541	-2.12305	0.254311	-2.66335	ENSG00000287192	AL031005.2	lncRNA
ECE1	5.04322	5.02086	4.49536	4.84637	5.14223	5.23193	4.70338	4.95578	5.22625	5.36855	5.08088	5.11313	5.03616	5.09286	5.03453	5.31739	7.29992	6.31323	5.21252	5.36766	5.19442	5.75229	5.71275	5.48989	5.70152	5.32051	5.41321	5.26017	5.22527	5.21215	4.99589	4.8749	5.00198	ENSG00000117298	ECE1	protein_coding
NBPF2P	0.79529	1.49551	2.17343	0.908118	1.2173	2.10669	1.07291	1.03906	1.56532	-0.403659	1.26465	1.27403	1.06653	1.63343	0.0551711	0.852651	0.176049	0.585312	2.93868	0.817227	0.676325	1.42182	1.51734	1.15118	0.720969	-0.421856	0.234597	1.12983	0.800348	0.955322	0.684301	0.254311	1.24354	ENSG00000227001	NBPF2P	unprocessed_pseudogene
NBPF3	3.53514	3.5659	0.588468	3.118	3.29028	3.42295	3.52221	3.3159	3.41759	2.60416	4.04633	3.90171	3.96269	2.85582	2.78556	3.56801	2.90267	3.10741	3.72219	3.09159	3.42889	3.42792	3.71424	3.37138	2.83009	3.24868	3.43213	3.56552	3.41388	3.34359	3.75959	3.54709	3.31393	ENSG00000142794	NBPF3	protein_coding
ALPL	4.33631	4.87005	5.23232	4.20284	6.62701	4.28602	4.44928	4.77324	5.96809	8.49655	4.49655	4.6539	4.43576	6.76271	7.07046	4.41469	4.12803	3.97603	3.82813	4.69258	4.15839	4.16489	4.09776	4.91626	4.28168	4.15103	4.14983	3.95817	4.62817	4.00741	3.75959	3.71374	3.71169	ENSG00000162551	ALPL	protein_coding
RAP1GAP	4.12298	4.68364	4.8364	4.13673	5.18113	4.15537	4.77335	4.89064	5.00864	6.28527	4.76243	4.74203	4.90783	4.69232	5.26934	3.89586	3.7321	3.74025	3.92681	4.09561	4.04151	3.90113	4.06089	4.05192	4.15011	4.05927	3.83516	3.96855	3.76382	3.66227	4.79581	3.54709	3.81238	ENSG00000076864	RAP1GAP	protein_coding
USP48	4.95557	5.32333	4.8364	4.76992	4.5034	5.07451	5.33247	5.38846	4.59664	4.19948	5.62957	5.42677	5.73581	4.90645	4.41804	4.99414	5.29351	5.30498	4.87213	5.20583	5.02621	5.13723	4.99644	5.04574	5.21191	4.81846	5.256	5.14592	4.76012	4.8045	5.57043	4.7268	5.24954	ENSG00000090686	USP48	protein_coding
LDLRAD2	0.399362	2.09415	3.39582	2.5852	4.39327	-0.395806	1.89603	2.1966	4.71305	4.89774	1.58301	2.23811	2.65149	2.85582	5.21901	0.687592	0.307294	-0.31739	0.914837	-0.304764	1.01074	-2.13889	0.647405	0.954144	-0.320851	-1.15882	-1.96704	0.599312	1.11069	-1.54718	0.198874	1.10231	0.144002	ENSG00000187942	LDLRAD2	protein_coding
HSPG2	5.01252	5.80294	6.01473	4.99931	5.93956	5.0889	5.83599	6.06313	6.49515	6.59094	5.30526	5.67309	5.11577	5.47473	5.96425	5.05471	5.09888	5.04931	5.48773	6.00331	4.87044	4.96335	5.12258	5.74252	6.16059	4.95434	5.00795	5.05631	5.72064	5.37961	4.2168	4.19917	3.60343	ENSG00000142798	HSPG2	protein_coding
AL590556.2	0.906322	1.32042	2.17343	0.128244	0.0129453	0.134709	1.45993	1.17992	0.72172	0.358181	1.22858	1.22593	1.35604	0.0484661	-1.08233	0.9286	1.14128	0.940407	0.914837	0.893176	0.796619	1.15389	1.67207	0.35148	0.346574	0.800537	1.1373	0.702406	-0.143069	1.11579	0.684301	0.254311	-0.341425	ENSG00000283234	AL590556.2	transcribed_unitary_pseudogene
CDC42	4.49573	4.37185	4.8364	7.82173	5.55143	5.12427	4.79032	4.72807	5.16034	4.72203	5.35002	4.86489	4.90783	5.09286	5.48752	3.95154	4.41673	4.40935	6.00513	4.82452	4.6724	4.63458	4.60641	4.82781	4.32978	4.48824	4.66814	4.69929	4.67613	4.90678	6.20338	5.58343	5.86412	ENSG00000070831	CDC42	protein_coding
WNT4	3.65128	5.1443	4.67593	4.20929	5.2919	4.08532	4.44928	4.55132	4.90585	5.35702	5.21597	6.20205	5.9573	3.5079	4.88883	3.81812	4.52182	4.76823	4.01917	4.28373	3.16399	3.80128	4.60641	4.13962	5.04083	4.01555	4.05533	3.98908	4.52718	4.26874	3.43153	3.48697	3.74604	ENSG00000162552	WNT4	protein_coding
AL445253.1	1.28072	1.72378	2.9104	0.590148	2.0893	1.47866	1.07291	1.6363	2.84931	3.06713	0.597226	1.17618	1.59705	2.37039	2.42863	1.66557	0.913015	1.53409	1.09541	0.893176	0.240226	1.46992	1.40413	1.26902	1.52242	1.16311	0.996437	1.20198	0.404419	0.568299	0.684301	0.254311	0.144002	ENSG00000285873	AL445253.1	lncRNA
ZBTB40	4.76982	6.94837	5.63286	4.83808	4.39928	4.59918	6.1571	6.51104	4.76192	4.27	5.73938	5.7643	5.85661	5.40602	4.33045	4.95381	4.72918	4.76082	4.90881	4.71368	4.94393	4.7752	4.94171	4.50047	4.73379	4.5447	4.80115	4.93454	4.66824	4.99198	5.62514	5.17079	5.34227	ENSG00000184677	ZBTB40	protein_coding
EPHA8	3.46432	3.23659	3.75839	2.75347	4.0781	3.06363	2.98718	3.23747	4.30503	4.60611	3.37188	3.58646	3.45119	3.74891	4.28457	3.29425	3.02214	3.2518	2.73587	2.78768	3.02313	3.26028	3.71424	3.24764	3.0429	3.54777	3.07736	3.57913	2.95091	3.13465	3.30321	3.06167	3.16954	ENSG00000070886	EPHA8	protein_coding
C1QA	-0.148126	0.614155	2.17343	-1.89924	0.13324	-0.106299	0.542393	0.00158105	-0.338821	0.564632	-0.827272	-0.408783	0.218534	1.63343	-0.131242	-0.656363	0.538619	0.203442	-1.40709	-0.485336	0.400691	0.183037	-0.303685	-0.943976	-0.707874	-0.869315	0.569016	-0.248684	-2.25855	-1.54718	4.14373	1.83927	0.144002	ENSG00000173372	C1QA	protein_coding
C1QC	1.28072	4.44838	3.39582	2.91208	0.244271	0.34116	3.78186	3.20486	0.509176	0.0269749	5.5107	5.30184	4.93003	0.0484661	0.437042	-1.54945	2.72625	2.50778	0.708386	-0.485336	-1.03988	0.493378	1.40413	-2.81845	-0.707874	0.31511	0.569016	-0.0681122	-0.384077	-0.810213	-2.12305	1.39181	1.42411	ENSG00000159189	C1QC	protein_coding
C1QB	0.543751	1.41062	2.17343	0.0150334	1.46666	0.34116	2.01632	2.74234	0.597985	1.3016	0.90208	1.32057	1.8035	2.37039	1.1193	0.597394	0.913015	0.991938	-0.670126	-0.932795	0.240226	1.2671	0.0373517	0.35148	0.449667	0.529235	0.569016	0.236742	0.800348	0.327291	3.60487	1.63282	-0.341425	ENSG00000173369	C1QB	protein_coding
EPHB2	6.27167	6.50961	7.0642	5.90861	7.64199	5.74033	6.43586	6.79189	7.66295	7.83495	6.23825	6.24189	6.16807	6.78993	8.37066	6.28615	5.95741	6.01158	6.3633	6.56415	6.51141	5.91313	6.19988	6.7981	7.14771	6.4616	5.88221	5.85145	6.58799	5.99972	5.18983	5.4162	5.43994	ENSG00000133216	EPHB2	protein_coding
LACTBL1	1.00942	1.41062	2.9104	5.05406	3.49501	0.957831	1.89603	1.9034	3.674	3.49484	2.84961	2.77792	2.42017	3.21839	3.92067	1.62048	1.97356	1.42583	0.708386	2.90239	1.51032	1.51646	1.97925	2.56238	2.9226	1.50414	1.59368	1.12983	1.36594	1.82206	1.96441	1.10231	2.19463	ENSG00000215906	LACTBL1	protein_coding
KDM1A	2.25996	3.67911	4.49536	1.29514	4.36897	2.80931	3.56229	4.04367	5.94817	6.14893	3.16797	3.74843	3.96269	4.29639	4.64195	1.57393	2.22668	2.70594	2.29335	3.34248	1.70735	2.71909	3.1903	3.42314	3.58604	1.821	2.55652	2.35222	3.76382	2.48257	0.198874	1.83927	1.42411	ENSG00000004487	KDM1A	protein_coding
LUZP1	5.40646	5.28211	4.67593	5.14935	5.00705	5.49226	5.65324	5.7295	5.32061	5.49799	6.00362	5.96443	5.72315	5.33387	5.18695	5.33843	5.20369	5.12915	6.12429	5.303	5.42189	5.22042	5.14917	5.17213	5.37468	5.42447	5.30909	5.12751	5.07833	5.26446	5.32816	5.49463	5.39734	ENSG00000169641	LUZP1	protein_coding
LINC01355	2.41822	-0.463847	2.17343	0.809715	0.533777	1.98886	-0.305604	-1.43899	-1.07579	-0.283365	0.597226	0.387683	0.218534	0.0484661	-0.0350267	2.46338	2.08751	1.75896	0.708386	2.23713	2.83926	1.60527	1.89795	1.52733	1.96673	2.61377	2.78785	1.20198	1.36594	1.99714	1.78384	1.63282	1.42411	ENSG00000261326	LINC01355	lncRNA
HNRNPR	4.38505	4.18001	4.28891	4.31172	3.39025	5.5454	4.33825	3.94841	3.66889	3.12263	4.01491	3.77374	4.27164	4.29639	3.33721	4.29066	4.51505	4.33148	6.46943	4.44382	4.16957	4.88126	4.47942	4.26548	4.42141	4.37516	4.55338	4.5621	4.62817	4.82786	5.39265	4.77787	4.59404	ENSG00000125944	HNRNPR	protein_coding
ZNF436	1.43684	2.03865	2.17343	2.9278	1.46666	1.64372	2.65787	3.17151	1.9995	1.94314	2.34265	2.85899	2.28892	1.63343	2.022	1.66557	1.93348	1.81726	1.40026	2.20769	1.57903	1.72901	1.7667	1.74634	1.89547	1.90007	1.64177	2.14821	1.71108	1.72584	2.92134	2.45594	2.6942	ENSG00000125945	ZNF436	protein_coding
TCEA3	3.55231	3.10769	2.17343	3.90216	3.51729	2.73805	2.86432	3.3159	3.12809	3.1117	3.07962	2.90553	3.10606	3.21839	3.08224	3.49495	3.46321	3.2089	3.07404	3.70053	3.53647	3.14651	3.4689	3.68935	4.11916	3.71017	3.31836	3.32824	3.84998	3.34359	3.16235	3.14184	3.21929	ENSG00000204219	TCEA3	protein_coding
ASAP3	3.87253	3.81744	4.49536	3.77753	4.2207	4.14163	4.61087	3.70202	4.11121	4.9292	3.57944	3.84711	6.67468	4.44078	4.90104	3.82807	3.97849	3.79204	3.82813	3.40867	3.73019	3.56709	3.78378	3.60222	3.71581	3.84618	3.83516	3.67097	3.6077	3.78672	3.70984	3.42424	3.71169	ENSG00000088280	ASAP3	protein_coding
E2F2	3.24947	3.89761	4.0479	2.80547	3.09671	2.94206	3.30321	3.7252	3.75831	3.32544	3.20557	3.05065	2.941	3.5079	3.2251	3.1589	3.05986	2.83853	2.3655	3.10762	3.20805	2.77759	2.90837	2.39101	2.83009	3.10588	2.91071	2.76329	3.09901	2.7505	1.33638	2.01985	1.9805	ENSG00000007968	E2F2	protein_coding
ID3	0.399362	2.63301	2.17343	-0.173412	2.14759	0.521732	2.01632	2.32351	3.28344	3.61581	1.46396	1.88245	1.8035	2.85582	3.96206	0.501178	0.0316592	0.203442	1.25587	0.737056	-0.387805	-0.553928	0.0373517	0.725875	2.13084	-1.15882	-1.48161	-1.34822	0.243954	-1.54718	1.57739	1.39181	2.38104	ENSG00000117318	ID3	protein_coding
MDS2	3.35111	5.4024	4.28891	3.35743	3.30316	2.97343	4.62986	4.75083	2.72665	3.04432	6.07899	5.30763	5.74835	2.37039	2.82456	3.12701	5.78514	5.55458	2.68037	2.82694	3.14145	3.91856	3.92385	3.03122	2.99257	3.2335	3.05976	3.32824	3.12228	2.89023	1.33638	2.3247	2.89124	ENSG00000197880	MDS2	lncRNA
AL451000.1	1.76614	2.67001	2.17343	2.59508	0.13324	1.18916	2.58192	2.67252	1.69177	-0.0692404	3.46008	2.97991	2.28892	1.63343	0.625487	1.87202	2.25947	2.14773	0.914837	1.75752	2.17513	2.19739	2.0932	1.66268	1.47433	1.821	2.39754	1.77516	0.680053	1.91225	1.33638	-0.482654	0.796079	ENSG00000229239	AL451000.1	unprocessed_pseudogene
RPL11	1.82386	3.26105	2.17343	3.15855	1.89877	0.34116	2.86432	2.38301	1.94975	1.84096	2.60428	2.56246	2.14453	0.0484661	2.69026	1.66557	2.08751	2.02941	1.86593	1.7163	0.796619	2.01491	1.40413	1.78642	1.61405	1.77978	2.34039	1.67731	1.36594	1.99714	5.39265	3.60481	3.31393	ENSG00000142676	RPL11	protein_coding
ELOA-AS1	3.33134	3.08047	4.0479	3.50623	3.39025	3.59414	3.10039	3.34611	2.67655	2.87368	3.49845	3.03678	2.65149	3.21839	3.11406	3.27982	4.16311	4.24386	4.4258	3.79265	3.18619	3.89233	3.88218	3.8958	3.85378	3.36474	3.81432	3.78106	3.68787	3.83364	3.00623	2.68727	2.5461	ENSG00000236810	ELOA-AS1	lncRNA
PITHD1	0.79529	1.12112	2.9104	2.59508	1.10409	0.682196	1.76479	1.24551	1.07105	0.282232	1.40053	0.700841	0.218534	1.63343	0.565366	1.06946	0.993185	0.650901	0.177871	1.53851	0.400691	1.21161	1.57078	1.32451	1.31961	1.28596	1.26562	1.39901	1.01447	-0.324786	3.94303	2.01985	2.46593	ENSG00000057757	PITHD1	protein_coding
LYPLA2	0.906322	2.74127	2.17343	1.45561	2.35975	1.98886	2.58192	2.4679	2.77507	2.31118	1.74498	2.05753	1.8035	2.37039	2.52648	1.37112	1.71447	2.05387	1.76283	2.23713	0.545081	1.84296	1.89795	2.58528	3.72611	1.5539	1.81956	1.67731	1.51404	2.15326	3.30321	2.01985	1.03709	ENSG00000011009	LYPLA2	protein_coding
GALE	0.238897	1.49551	0.588468	1.56019	1.2173	1.07813	0.542393	0.798048	1.32631	1.3016	0.855538	0.769554	0.218534	2.37039	0.89342	0.287054	0.176049	-0.31739	0.177871	0.56197	-0.146797	0.0627433	-0.303685	0.454573	0.115248	-0.241283	0.465922	0.599312	0.243954	-0.324786	2.26926	1.10231	1.24354	ENSG00000117308	GALE	protein_coding
HMGCL	3.29099	5.1311	4.67593	4.51276	6.5548	2.97343	3.56229	5.19452	7.26809	7.32397	4.53398	4.58884	4.08643	5.09286	6.24978	2.95608	2.67855	2.83853	2.73587	4.24802	3.04758	2.4817	2.82285	4.10835	3.21374	3.33659	2.80907	3.08283	2.97667	2.48257	3.00623	2.45594	2.95136	ENSG00000117305	HMGCL	protein_coding
FUCA1	2.56082	2.29697	2.9104	3.06921	2.02854	4.35908	2.32666	2.0935	2.29345	1.61194	1.95822	2.08476	2.28892	4.13593	1.83096	2.24311	2.92328	2.8101	5.11123	3.00865	2.30251	3.39093	2.90837	2.44208	2.86781	2.21041	3.05976	3.06359	3.12228	2.84514	2.26926	3.14184	3.26738	ENSG00000179163	FUCA1	protein_coding
CNR2	2.25996	2.34351	3.39582	2.39468	2.35975	2.21563	2.32666	2.02044	1.89822	1.70214	2.04374	1.97265	1.98407	1.63343	2.22995	2.05259	1.71447	2.25708	1.6518	2.17763	2.41955	2.19739	2.29722	2.00598	2.13084	2.41272	2.74446	2.44434	2.38531	2.70075	1.78384	2.18031	1.86021	ENSG00000188822	CNR2	protein_coding
PNRC2	2.83793	2.67001	2.9104	1.99278	3.22409	2.66309	2.50175	2.29281	3.08264	3.26754	2.37601	2.61941	2.8508	2.85582	3.49862	2.93782	2.74952	2.8101	2.2174	2.82694	2.49261	2.59446	2.53089	3.03122	3.68444	2.74807	2.65355	2.73924	2.49634	2.07731	4.4468	1.83927	3.16954	ENSG00000189266	PNRC2	protein_coding
SRSF10	4.23358	3.5261	2.9104	4.24738	3.93647	4.29846	3.48099	3.55455	3.87397	3.87044	4.10719	3.73131	3.82734	4.90645	4.09559	4.07365	4.71742	4.62461	5.33438	4.54735	4.16957	4.69653	4.90056	4.32791	4.44655	4.05063	4.40103	4.57574	5.4671	4.95001	5.0165	4.34177	4.66756	ENSG00000188529	SRSF10	protein_coding
MYOM3	2.91962	3.66085	4.67593	4.47044	4.97923	3.783	2.86432	3.59286	4.69806	4.87529	3.70288	3.57691	3.18201	3.95536	6.57254	3.0269	3.13246	3.29347	3.31173	4.51166	3.04758	3.26028	3.48291	4.86572	4.86548	3.12246	3.39051	3.52391	4.85346	3.94467	1.57739	2.3247	2.29084	ENSG00000142661	MYOM3	protein_coding
IL22RA1	2.62717	3.18641	3.39582	5.73739	4.0781	2.36501	1.89603	3.04827	3.88283	3.18652	3.86438	3.2681	2.75459	4.44078	4.24679	2.90059	3.23494	3.30371	4.57019	5.2021	2.56215	4.33034	4.64429	5.82901	4.19531	2.24111	3.89591	4.32421	5.2832	5.41861	5.43919	5.20851	5.48131	ENSG00000142677	IL22RA1	protein_coding
IFNLR1	2.08217	3.46426	2.17343	2.46102	2.60832	2.70106	2.41686	2.32351	3.1576	3.5766	3.10968	4.39586	3.82734	2.85582	3.12452	2.11893	2.05052	2.2986	2.93868	2.40219	2.0835	2.9055	2.84471	2.71553	2.71063	2.0111	2.50545	2.28737	2.38531	2.42245	2.40051	2.01985	2.5461	ENSG00000185436	IFNLR1	protein_coding
LINC02800	0.906322	3.05273	2.9104	1.36611	2.20363	1.79182	2.41686	2.64847	2.06328	1.64263	2.48704	2.76114	2.8508	2.37039	1.92964	1.47609	2.01255	1.75896	2.3655	2.47814	1.43817	1.37207	1.46185	2.19651	4.06336	1.73734	2.08607	1.99417	1.98938	2.54028	2.26926	2.01985	1.03709	ENSG00000230023	LINC02800	lncRNA
GRHL3-AS1	2.41822	1.92082	0.588468	3.18496	2.4319	2.80931	2.32666	2.16304	2.43276	2.93696	2.48704	2.11147	1.98407	1.63343	2.32366	2.65442	2.32289	2.12483	2.2174	2.37596	2.45654	2.40955	2.38934	2.44208	2.03463	2.17905	2.12043	2.44434	2.46027	2.64922	1.96441	2.57624	2.95136	ENSG00000232298	GRHL3-AS1	lncRNA
GRHL3	4.04018	4.70162	4.8364	4.76774	5.50201	3.63394	4.7212	4.92107	5.44703	6.0436	4.54868	4.37396	4.306	4.29639	5.90484	4.07365	4.22252	4.24386	3.95046	4.54735	3.74522	4.11283	4.1688	4.54788	5.06539	4.01555	4.03746	3.96855	4.58694	4.38356	3.30321	3.28994	3.40274	ENSG00000158055	GRHL3	protein_coding
STPG1	4.66319	4.14101	4.0479	3.66007	4.66181	4.20906	3.94232	4.56423	4.94658	5.06004	3.85258	4.09483	3.32287	4.69232	5.15925	4.7904	4.31121	4.39984	3.6373	4.61059	5.16678	4.15021	4.40781	4.92077	5.85025	4.71838	4.28468	4.00933	5.95901	4.93932	2.92134	3.60481	3.60343	ENSG00000001460	STPG1	protein_coding
NIPAL3	4.34619	4.82975	4.0479	3.92584	4.00114	3.8689	4.64859	5.08233	3.54032	3.1117	5.17865	5.21211	4.79142	3.95536	3.41592	4.49182	4.04583	3.97603	3.95046	4.59362	4.59985	3.84752	4.19457	4.27255	4.74397	4.45589	3.99181	4.00933	3.91804	4.18074	4.4161	3.90966	4.10483	ENSG00000001461	NIPAL3	protein_coding
NCMAP-DT	1.43684	2.63301	3.75839	2.28907	3.88599	3.03418	3.20536	3.11998	4.07299	3.72024	2.14397	2.33197	2.28892	3.21839	4.41804	1.66557	2.01255	2.14773	4.28407	1.91155	1.36222	1.768	2.63491	2.39101	1.14628	1.28596	1.77712	2.07324	1.93785	2.29412	0.684301	1.83927	1.86021	ENSG00000264443	NCMAP-DT	lncRNA
NCMAP	4.25472	3.48517	4.0479	2.97397	3.6135	4.05632	3.10039	3.06654	4.08456	4.27979	3.506	3.43605	3.77925	3.74891	4.40524	3.75694	3.49109	3.77743	3.72219	3.25882	3.94067	3.67361	4.05152	3.42314	3.35324	3.86601	3.81432	3.72094	3.27543	3.46777	3.0864	3.14184	3.64043	ENSG00000184454	NCMAP	protein_coding
SRRM1	6.00474	4.96985	4.49536	5.11027	4.94265	5.11023	4.64859	4.95578	4.92529	4.16818	4.69794	4.75056	4.33955	4.29639	4.59009	6.23845	5.65564	5.35257	4.37427	5.01504	6.69095	4.86786	4.94677	4.9996	4.86081	6.33925	5.30909	5.03672	4.92798	5.20325	5.81358	5.17079	5.29665	ENSG00000133226	SRRM1	protein_coding
AL445648.1	1.64329	1.32042	2.9104	0.508848	2.52281	1.18916	0.831899	0.882937	1.86281	3.31595	1.11462	1.36566	0.70396	1.63343	2.58821	2.15099	1.06913	0.991938	-0.184699	0.131335	2.92095	0.896733	0.43328	1.02286	1.61405	1.77978	0.840318	0.599312	0.404419	0.327291	-0.538092	1.10231	-1.07839	ENSG00000284699	AL445648.1	lncRNA
CLIC4	5.11433	6.07186	5.79792	5.50033	6.53173	4.95391	6.0271	6.63706	6.98388	6.59291	5.67551	5.69754	5.53323	6.11456	6.78515	5.00733	5.24521	5.27149	5.47962	6.1918	4.83576	5.37996	5.75665	6.53984	6.52611	4.90727	5.18474	5.4499	6.52172	5.74744	5.2948	5.47928	5.22539	ENSG00000169504	CLIC4	protein_coding
RUNX3	5.14296	5.36904	5.34336	5.27761	5.98823	4.98502	5.38928	5.52018	7.00535	6.29738	5.10595	5.25468	4.95189	5.40602	5.95402	4.96738	5.01014	5.10595	4.71531	5.33399	4.91099	5.02501	5.19669	5.35648	5.42616	4.84368	4.98948	5.04164	5.13663	5.06262	4.4161	5.0092	4.25551	ENSG00000020633	RUNX3	protein_coding
AL050344.1	4.4229	5.86008	4.98079	4.90514	5.36436	4.32301	6.16363	7.0637	6.5259	5.04863	5.62957	5.51697	5.24533	5.09286	4.74379	4.29066	4.25541	4.53191	5.46327	5.55468	4.38638	4.24999	4.57406	5.33637	6.92316	4.5447	4.43555	4.30795	4.62002	4.47519	3.70984	3.48697	4.10483	ENSG00000233755	AL050344.1	lncRNA
SYF2	2.1738	1.72378	2.9104	4.41015	1.67921	1.18916	1.6204	1.77602	3.64824	1.3016	2.39241	1.75268	2.54046	2.37039	4.14777	1.70929	2.05052	2.73648	2.56254	2.6412	1.98565	1.84296	2.38934	2.31084	2.71063	2.32947	2.15398	2.38358	2.78585	2.42245	4.14373	3.35865	2.89124	ENSG00000117614	SYF2	protein_coding
AL031432.4	0.906322	-1.31184	0.588468	-1.89924	0.44358	0.826586	-2.62753	-1.43899	-2.00867	-0.403659	-1.61577	-1.48679	-0.518432	0.0484661	-1.08233	1.25791	1.06913	1.26757	-0.184699	0.893176	1.01074	0.896733	0.998878	1.47924	0.115248	1.22584	1.1373	1.33628	0.404419	0.0377841	-0.538092	0.254311	-0.341425	ENSG00000284602	AL031432.4	lncRNA
RSRP1	3.53514	3.10769	3.75839	2.52444	3.57153	3.35313	2.50175	3.02978	3.47734	3.69116	2.45618	2.60068	2.28892	2.85582	3.27287	3.32268	3.26755	3.41171	2.93868	3.32887	3.42889	2.8338	2.75521	2.92751	3.85378	3.48503	3.14566	3.19315	2.87074	2.7986	5.17157	3.06167	3.40274	ENSG00000117616	RSRP1	protein_coding
TMEM50A	3.89963	3.33201	2.9104	3.44745	3.63404	3.71039	3.67625	2.97282	3.05937	3.06713	3.36359	3.20748	3.77925	3.21839	3.67256	4.06526	3.77809	3.91059	3.54711	3.57932	4.16957	3.84752	3.80623	3.72071	3.41823	3.7211	3.76088	3.79279	4.02068	3.85654	3.80768	3.6603	3.16954	ENSG00000183726	TMEM50A	protein_coding
RHCE	3.58606	2.74127	4.28891	3.3162	3.39025	3.61418	2.79873	2.71944	2.98722	2.69483	3.08971	2.89018	2.941	4.13593	3.1349	3.68212	3.63548	3.77743	3.80236	3.70053	3.2508	3.84752	3.91355	3.66805	3.59731	3.57212	3.87594	4.11589	3.71873	3.71335	3.30321	3.71374	3.60343	ENSG00000188672	RHCE	protein_coding
MACO1	5.0063	5.2211	4.28891	5.39821	4.98724	4.8896	5.21167	5.21922	5.07008	4.73277	5.20209	4.98173	4.63807	4.80335	4.72674	5.17263	4.88439	4.95509	4.53933	4.94093	5.54723	4.91639	4.76384	4.91626	4.71322	5.00441	4.98948	5.01184	4.88101	5.08218	5.51357	5.33326	5.51157	ENSG00000204178	MACO1	protein_coding
LDLRAP1	3.96522	3.39965	4.28891	3.13842	3.66431	3.72889	3.25511	3.11998	3.52342	4.01822	3.44444	3.19504	3.10606	2.37039	3.1452	4.03121	3.78936	3.79204	3.5778	3.68992	4.26651	3.71411	3.79505	3.65729	3.9797	4.06786	3.80379	3.80443	3.74895	3.71335	3.30321	3.35865	2.8285	ENSG00000157978	LDLRAP1	protein_coding
MAN1C1	5.56718	5.94177	6.08032	6.27646	6.61544	5.25125	6.37528	6.85891	7.07275	6.98679	6.10409	6.02365	5.76079	6.27728	6.77274	5.50583	5.47548	5.49332	5.47147	5.76891	5.21616	5.44757	5.41331	5.89695	6.32893	5.76797	5.53917	5.31813	5.75826	5.68484	5.6385	5.58343	5.67204	ENSG00000117643	MAN1C1	protein_coding
SELENON	2.72129	0.758545	0.588468	0.740174	1.37203	1.86053	0.542393	1.03906	0.597985	0.499043	0.75769	0.897878	0.218534	1.63343	0.792137	1.87202	1.8061	1.69821	0.914837	1.2802	2.75268	1.87903	1.57078	1.82541	1.89547	2.76929	2.05088	1.67731	1.58276	1.11579	-2.12305	0.254311	1.03709	ENSG00000162430	SELENON	protein_coding
MTFR1L	2.12871	1.32042	2.17343	2.46102	2.784	1.18916	1.76479	0.963107	2.29345	3.78359	1.66627	1.17618	1.35604	3.5079	3.76232	1.66557	1.89226	1.81726	2.29335	3.2444	2.21885	2.4817	2.12927	3.72071	2.22104	2.04629	2.94944	3.08283	3.46937	3.55436	1.04687	1.39181	1.72896	ENSG00000117640	MTFR1L	protein_coding
AUNIP	3.38984	4.63769	5.23232	2.6435	4.68168	2.87721	3.88026	4.53173	4.03373	4.95389	3.8877	4.95247	4.08643	4.69232	4.87651	2.65442	2.41309	2.73648	2.89059	4.56488	2.78212	2.67873	3.20728	4.61618	3.37959	2.59012	2.72226	2.94246	2.53153	2.7986	1.96441	2.79036	2.5461	ENSG00000127423	AUNIP	protein_coding
PAQR7	1.82386	2.70608	2.9104	2.0798	2.784	1.64372	2.12736	2.38301	2.90258	3.59241	1.52471	1.64707	2.42017	3.21839	2.54216	2.01824	1.84982	1.30879	2.4998	2.6412	2.38158	1.768	2.05621	2.92751	3.56323	1.60199	1.59368	1.62578	3.64031	2.7986	1.57739	2.3247	2.8285	ENSG00000182749	PAQR7	protein_coding
STMN1	3.42756	5.98278	6.26089	4.29059	7.01539	3.67267	5.67168	5.62863	6.85298	7.40733	4.49655	4.59359	3.7295	6.02575	6.12647	3.39139	3.96861	4.02633	4.30257	3.97846	2.92095	3.96125	3.9743	4.50047	5.09352	3.18695	3.6119	3.86123	4.19541	3.92314	6.38077	4.1612	3.52647	ENSG00000117632	STMN1	protein_coding
PAFAH2	3.11722	2.93608	3.39582	4.01319	3.4142	3.22868	3.56229	3.3159	4.15943	3.31595	3.12937	2.46223	3.10606	2.85582	3.5146	3.57984	3.58463	3.71747	3.15769	2.90239	3.07163	3.20452	3.35167	2.89121	3.10739	3.48503	3.56278	3.43688	3.21177	3.34359	2.83114	3.28994	3.00907	ENSG00000158006	PAFAH2	protein_coding
EXTL1	3.46432	4.08733	4.0479	3.58768	3.43775	3.14851	3.97238	4.03442	4.09223	3.79046	4.18924	4.20438	3.62453	3.21839	3.77565	3.53194	3.99805	3.79929	3.31173	3.75243	3.48368	3.59988	3.53762	3.49746	4.10344	3.07213	3.11191	3.39132	3.48741	3.60933	1.57739	2.68727	2.5461	ENSG00000158008	EXTL1	protein_coding
SLC30A2	0.674996	0.88979	0.588468	0.970179	1.75617	1.29225	0.542393	0.277215	1.37739	1.81425	-0.217219	0.835142	1.06653	1.63343	1.54994	0.9286	0.176049	0.831473	0.467378	1.44066	0.240226	0.824584	0.833818	1.32451	0.80114	0.529235	1.26562	1.33628	0.911379	1.26018	0.198874	0.254311	0.796079	ENSG00000158014	SLC30A2	protein_coding
TRIM63	2.52647	2.24887	0.588468	2.09381	1.93233	2.10669	1.89603	2.35357	2.43276	2.03856	2.39241	2.21365	1.8035	0.0484661	2.47838	2.11893	1.89226	1.7884	2.3655	2.17763	2.41955	1.87903	2.35928	1.74634	1.74143	1.77978	1.77712	1.8217	2.03913	1.99714	3.43153	1.63282	2.38104	ENSG00000158022	TRIM63	protein_coding
PDIK1L	2.03408	1.98094	2.17343	3.2109	2.0893	2.94206	2.32666	2.12869	1.93278	2.47366	2.06435	1.71833	2.8508	1.63343	1.75224	2.82311	2.22668	2.23586	2.13723	2.45326	3.18619	2.28065	2.23237	2.10439	2.13084	2.54162	2.39754	1.72707	1.64834	1.91225	4.14373	2.97678	2.89124	ENSG00000175087	PDIK1L	protein_coding
FAM110D	0.543751	0.614155	0.588468	-0.173412	2.85571	1.47866	0.831899	1.42608	1.84478	2.89933	0.351065	0.472572	0.218534	2.37039	2.51062	1.00075	0.641713	0.585312	0.177871	0.465754	1.10696	0.397162	0.74362	0.240449	0.720969	0.426141	0.234597	0.599312	0.243954	-0.324786	-2.12305	0.254311	-0.341425	ENSG00000197245	FAM110D	protein_coding
C1orf232	0.674996	2.84196	3.39582	0.508848	3.56085	1.07813	2.01632	2.57383	3.85608	3.59241	1.36774	2.26215	1.59705	3.5079	3.00513	0.77248	0.427588	0.44445	1.40026	0.465754	-0.146797	-0.212891	1.57078	0.881995	0.449667	1.50414	-1.11904	0.888819	-0.143069	0.327291	0.198874	-0.482654	0.144002	ENSG00000282872	C1orf232	protein_coding
CNKSR1	2.65923	2.47475	3.75839	3.39185	4.15116	1.98886	1.89603	2.41187	3.78692	3.73456	1.63905	1.85108	1.98407	2.37039	3.93855	2.27255	2.70259	2.59368	2.05234	3.05898	1.93412	2.40955	3.44048	2.85398	3.0429	2.35775	2.15398	2.11121	2.69565	2.07731	2.12487	2.18031	1.72896	ENSG00000142675	CNKSR1	protein_coding
CATSPER4	1.28072	1.22421	2.9104	1.65771	3.42602	0.682196	2.01632	1.11121	1.94975	2.33017	1.74498	1.75268	1.59705	2.37039	2.49459	1.25791	2.12358	1.38787	2.68037	3.76259	1.70735	1.91422	2.50367	4.00173	5.12502	2.1142	1.49239	1.62578	3.6077	2.97638	1.04687	0.739738	2.09153	ENSG00000188782	CATSPER4	protein_coding
ZPLD2P	1.19583	1.57568	2.17343	1.43375	2.02854	1.71967	1.27936	0.70785	0.871746	0.955422	1.66627	1.17618	1.35604	2.37039	1.35063	1.98305	1.14128	1.53409	0.708386	0.817227	1.64462	1.56155	1.85551	0.954144	1.31961	1.69362	1.81956	2.18427	1.82892	1.11579	1.96441	2.18031	1.86021	ENSG00000236155	ZPLD2P	transcribed_unprocessed_pseudogene
CEP85	3.74389	4.46952	3.39582	3.88212	3.40227	3.81797	5.33247	5.26738	2.99542	3.2477	5.0294	5.05925	5.03616	4.29639	2.73188	3.4311	4.04583	3.9951	3.77613	4.51166	3.60397	4.01086	4.16011	4.59941	4.66046	3.523	4.09041	4.0876	5.08427	4.26874	3.65831	3.99847	3.74604	ENSG00000130695	CEP85	protein_coding
SH3BGRL3	0.543751	2.34351	2.17343	-0.844789	1.2173	-1.2438	2.50175	2.12869	1.32631	1.41263	2.47169	2.89018	2.54046	0.0484661	1.35063	-0.449912	-0.309378	-0.0860648	1.09541	1.38913	0.240226	0.397162	0.647405	1.32451	2.41187	-0.241283	0.569016	0.0923525	1.71108	1.26018	2.73493	0.739738	0.506572	ENSG00000142669	SH3BGRL3	protein_coding
UBXN11	2.99692	3.08047	0.588468	3.63154	2.74677	3.65344	3.74751	3.94841	3.09795	2.69483	3.79208	3.79862	3.77925	2.85582	3.0497	3.75694	2.9834	3.40222	3.19777	3.12347	3.14145	3.32708	3.42605	3.11229	2.95801	3.35073	2.91071	3.37581	2.95091	3.43771	2.40051	2.57624	3.16954	ENSG00000158062	UBXN11	protein_coding
CD52	1.43684	0.273118	0.588468	1.43375	0.347364	0.134709	0.179823	0.00158105	-0.42371	-0.839759	1.52471	0.769554	0.70396	0.0484661	-0.234336	0.77248	1.61662	2.27799	1.53151	1.38913	2.45654	0.748635	1.21569	0.881995	1.31961	1.28596	2.08607	1.12983	1.36594	1.11579	2.12487	1.83927	1.42411	ENSG00000169442	CD52	protein_coding
CRYBG2	3.87253	3.97356	3.75839	3.24895	4.0781	4.0416	3.15383	3.50185	3.96026	3.82432	3.60779	3.85504	3.51132	3.21839	4.10089	4.29783	4.27157	4.06894	3.51574	4.24077	3.88747	3.71411	4.20305	4.05192	4.36976	4.14293	3.99181	3.95817	4.20634	3.94467	2.5208	2.3247	2.46593	ENSG00000176092	CRYBG2	protein_coding
ZNF683	2.25996	4.01728	2.17343	1.74905	2.33487	3.14851	4.19265	3.93853	2.77507	2.17081	3.06946	3.15707	3.18201	2.37039	1.75224	2.05259	1.93348	2.31892	2.43421	2.17763	2.45654	2.3336	1.72016	1.82541	1.85847	3.35073	2.67682	2.32016	2.56588	2.70075	4.31989	5.44808	4.23147	ENSG00000176083	ZNF683	protein_coding
LIN28A	3.3706	3.95868	4.98079	3.46372	3.57153	5.05998	4.16688	3.8674	3.45967	3.54445	3.84664	3.93948	4.69102	4.29639	3.67966	3.54406	3.18461	3.5895	6.09806	3.54441	3.04758	3.91856	3.74943	3.64644	3.8817	3.37861	3.44574	3.85005	4.29092	3.40702	3.16235	2.97678	3.35902	ENSG00000131914	LIN28A	protein_coding
DHDDS	2.99692	3.10769	2.9104	3.42546	3.08184	3.12077	2.12736	2.71944	2.51489	2.49063	2.47169	2.74417	3.02589	2.85582	2.42863	3.40475	3.13246	3.44907	2.73587	3.30126	3.31263	3.23267	3.10231	3.37138	3.12307	3.21815	3.31836	3.10181	3.14518	2.70075	4.02669	3.21779	2.76291	ENSG00000117682	DHDDS	protein_coding
HMGN2	1.36089	2.47475	3.39582	1.71321	4.05544	1.71967	2.65787	2.38301	2.06328	3.52811	2.67299	2.26215	2.28892	4.13593	2.06606	1.52584	1.61662	1.69821	1.6518	1.03404	1.28205	1.15389	1.81179	1.42948	1.37305	1.5539	1.43896	1.8217	1.71108	1.82206	4.72244	3.28994	1.86021	ENSG00000198830	HMGN2	protein_coding
RPS6KA1	4.39461	4.99194	6.89225	4.5715	8.02539	3.59414	4.84007	5.54319	8.46863	8.69906	4.24898	4.73346	4.08643	6.31525	8.06792	3.4311	3.43478	3.73269	3.41734	3.57932	3.41015	3.55599	3.78378	4.00173	3.25702	3.95202	3.59978	3.72094	4.00824	3.27725	1.96441	3.06167	2.6942	ENSG00000117676	RPS6KA1	protein_coding
AL512408.1	0.906322	2.47475	2.9104	3.66477	2.17588	0.521732	1.89603	1.6363	2.7559	2.08401	0.70616	1.32057	1.8035	2.37039	1.07687	0.501178	0.737928	1.08979	0.177871	0.465754	1.57903	1.09377	1.40413	0.240449	0.877088	0.31511	0.755429	0.973708	0.243954	0.77475	-2.12305	-2.06762	-2.66335	ENSG00000260063	AL512408.1	lncRNA
ARID1A	5.52864	5.86008	6.08032	5.48047	5.88492	5.29536	5.64393	5.72376	6.05497	7.4262	5.56052	5.7622	5.6448	6.49141	6.36888	5.46816	5.30925	5.29988	5.07941	5.4454	5.64662	5.29907	5.47417	5.51098	5.18601	5.39064	5.56746	5.40857	5.34384	5.25588	5.66485	5.0092	5.37557	ENSG00000117713	ARID1A	protein_coding
PIGV	2.45521	2.63301	3.75839	2.88816	3.47238	2.87721	2.73002	2.02044	3.08264	3.76975	2.7127	2.48284	2.28892	1.63343	3.41592	3.04408	2.72625	3.40222	2.3655	2.23713	2.03541	3.20452	2.50367	2.51546	2.60291	2.3855	2.91071	2.73924	2.56588	2.89023	2.5208	2.79036	2.89124	ENSG00000060642	PIGV	protein_coding
ZDHHC18	3.51776	3.94366	4.67593	3.18496	3.92818	3.32909	4.05897	4.5052	4.57766	3.76975	4.43061	4.92637	4.306	3.95536	3.90862	3.64882	4.13688	4.38063	2.78931	3.60213	3.44738	3.694	4.30118	3.41037	3.36647	3.57212	3.6594	3.61921	3.65634	3.20771	3.70984	3.35865	3.00907	ENSG00000204160	ZDHHC18	protein_coding
GPN2	1.98432	1.41062	0.588468	1.97775	1.10409	1.71967	1.07291	0.882937	1.19011	0.854138	1.15362	0.957999	0.218534	1.63343	0.89342	1.94698	1.21	1.46283	0.914837	1.03404	1.88068	1.42182	1.28128	1.70512	1.08354	1.45261	1.1373	1.57235	0.911379	0.77475	2.83114	2.01985	2.46593	ENSG00000142751	GPN2	protein_coding
GPATCH3	2.45521	2.87402	4.0479	2.81395	2.2838	2.21563	2.65787	3.30055	2.22538	2.3674	2.20092	2.8271	2.54046	1.63343	2.57302	2.58571	2.05052	2.48996	1.53151	1.67386	1.88068	2.35936	2.35928	2.58528	2.3861	2.14699	2.05088	1.99417	2.72635	1.99714	2.63183	2.3247	2.8285	ENSG00000198746	GPATCH3	protein_coding
NUDC	3.24947	4.11442	0.588468	2.79693	2.95699	2.62409	3.04489	3.2535	3.48318	2.92453	3.13912	3.14419	3.51132	2.37039	2.77233	3.29425	2.9834	3.16467	2.2174	2.99148	3.48368	3.14651	3.08404	2.69462	2.94041	3.12246	3.11191	2.76329	2.49634	3.27725	5.84849	3.86312	3.93656	ENSG00000090273	NUDC	protein_coding
KDF1	-0.148126	0.0666675	0.588468	0.740174	-0.262689	1.98886	0.831899	0.611635	-0.110552	-0.534904	0.0540834	0.387683	1.06653	2.37039	1.03314	0.398085	0.307294	0.368501	2.98523	0.817227	0.240226	0.824584	0.647405	0.881995	0.235542	0.62545	0.840318	1.05388	0.404419	1.26018	0.684301	0.254311	0.144002	ENSG00000175707	KDF1	protein_coding
TRNP1	0.543751	1.79249	0.588468	0.66711	3.8068	1.18916	1.45993	1.11121	2.59259	4.09792	0.90208	1.75268	1.98407	3.74891	3.28224	0.501178	0.828126	1.42583	0.467378	0.465754	0.676325	0.668464	1.34401	0.881995	0.80114	0.62545	0.354891	1.05388	0.680053	0.568299	3.3688	2.18031	1.72896	ENSG00000253368	TRNP1	protein_coding
TENT5B	1.98432	1.32042	0.588468	0.970179	1.96512	2.10669	1.76479	1.30824	1.54312	0.564632	1.49466	1.36566	1.98407	0.0484661	1.35063	2.01824	0.993185	1.46283	1.76283	1.38913	0.907651	1.64771	2.12927	2.03954	1.56897	1.90007	1.81956	1.62578	1.7712	1.11579	0.198874	0.254311	0.506572	ENSG00000158246	TENT5B	protein_coding
SLC9A1	4.59023	5.28211	3.39582	3.94915	4.69151	4.62903	5.02352	5.27132	4.79516	4.8525	4.33207	4.73346	4.71678	4.29639	4.42652	4.39474	4.62608	4.38063	4.37427	4.41834	4.83576	4.3689	4.4512	4.24405	4.41505	4.38206	4.86838	4.42563	4.76752	4.62941	4.25199	3.76527	3.6765	ENSG00000090020	SLC9A1	protein_coding
CHCHD3P3	-0.678641	-1.31184	0.588468	-3.27775	0.698837	-1.2438	-2.62753	-1.43899	0.941287	1.54851	-1.16831	-1.48679	-2.10339	1.63343	-0.131242	-2.03487	-1.89434	-1.38152	-1.40709	-2.80726	-3.84724	-0.760379	-0.303685	-1.23348	-1.23839	-1.52139	-2.704	-0.696143	0.0633821	-0.324786	-0.538092	0.254311	-1.07839	ENSG00000214973	CHCHD3P3	processed_pseudogene
AL590640.1	1.28072	0.273118	2.17343	-0.844789	3.25093	1.86053	0.542393	0.798048	4.2683	4.56663	0.282352	1.17618	0.218534	2.37039	2.73188	0.597394	1.39844	1.13633	0.708386	1.49042	1.70735	1.46992	1.85551	2.07233	1.01795	1.39917	1.54392	1.39901	1.64834	1.39142	-0.538092	-2.06762	-2.66335	ENSG00000224311	AL590640.1	lncRNA
WDTC1	4.16824	5.41335	4.28891	4.88111	4.06303	4.47319	5.48621	5.75506	4.81383	4.76103	5.42564	5.46093	5.47403	4.13593	4.34393	4.40807	4.57489	4.45596	5.07941	5.70975	3.91431	4.62399	4.79785	5.37303	5.92148	3.96127	4.35128	4.56894	5.80575	5.3557	4.35268	4.1612	4.64953	ENSG00000142784	WDTC1	protein_coding
TMEM222	2.38025	3.28509	4.0479	2.46102	4.52556	2.41155	3.10039	3.63017	5.06035	6.25703	2.56142	2.74417	3.10606	4.80335	5.23598	2.01824	2.01255	1.7289	2.3655	2.05072	2.38158	1.768	2.05621	2.41677	2.3861	2.21041	2.36925	2.38358	2.13377	0.955322	3.75959	2.3247	2.6942	ENSG00000186501	TMEM222	protein_coding
SYTL1	1.43684	1.57568	0.588468	0.939482	2.95699	1.86053	1.45993	0.963107	2.15395	2.75226	0.90208	1.57211	1.98407	3.21839	4.5245	1.57393	1.27558	1.26757	1.09541	2.23713	1.51032	1.32054	1.51734	2.58528	3.0429	1.22584	1.49239	1.51685	1.51404	1.51172	2.5208	3.35865	2.76291	ENSG00000142765	SYTL1	protein_coding
MAP3K6	2.62717	3.26105	2.9104	2.76227	3.7037	1.98886	3.88026	3.77046	4.68291	4.29437	2.93042	3.23203	3.38846	2.85582	4.1832	2.48869	2.12358	2.79567	2.43421	3.32887	1.57903	2.07834	2.41878	3.6245	3.27117	2.65994	2.69972	2.28737	3.45111	2.54028	2.26926	1.63282	1.86021	ENSG00000142733	MAP3K6	protein_coding
FCN3	1.19583	1.72378	2.17343	0.740174	0.915648	0.826586	1.27936	0.798048	1.24614	1.58057	2.3085	1.85108	1.35604	0.0484661	0.988057	1.00075	1.61662	1.60199	1.09541	0.465754	1.10696	1.37207	0.74362	0.806046	1.14628	1.34368	1.1373	1.39901	0.0633821	0.955322	-0.538092	0.254311	-0.341425	ENSG00000142748	FCN3	protein_coding
CD164L2	2.97161	4.05971	4.67593	2.0798	4.53651	3.30463	2.79873	3.44714	4.62597	5.26384	2.82567	3.82307	2.941	3.74891	4.78721	3.14304	3.26755	3.70979	2.43421	4.95871	2.75268	3.28737	3.69029	4.61061	5.3247	3.10588	3.11191	3.19315	4.02068	4.02773	1.78384	-2.06762	1.03709	ENSG00000174950	CD164L2	protein_coding
GPR3	1.10563	0.88979	2.17343	0.181683	1.79316	1.56355	1.27936	0.882937	1.93278	2.01529	1.07455	1.40938	1.98407	1.63343	1.58063	1.90998	1.33832	1.60199	0.467378	2.50259	1.64462	1.32054	2.0932	2.16645	1.8205	1.5539	1.90086	1.05388	1.51404	1.26018	0.684301	1.63282	0.144002	ENSG00000181773	GPR3	protein_coding
WASF2	4.5735	5.01369	5.34336	5.11199	5.34269	4.83941	4.75617	5.1862	5.52129	5.53528	5.40155	5.1746	4.76697	5.17775	4.95768	4.85509	4.72918	4.74963	4.94458	5.6148	4.58322	4.85885	4.94677	5.54933	5.55603	4.6571	4.75816	4.68678	5.90301	5.32319	5.17157	4.96581	4.88354	ENSG00000158195	WASF2	protein_coding
BX293535.1	1.28072	1.49551	0.588468	1.49836	1.51175	0.826586	2.50175	2.16304	2.25299	1.58057	2.6459	1.17618	2.42017	1.63343	1.66899	1.06946	0.307294	0.940407	1.53151	1.09963	-0.146797	0.583575	0.74362	1.15118	0.877088	0.800537	1.43896	1.39901	0.548809	0.568299	1.78384	2.57624	2.09153	ENSG00000237429	BX293535.1	lncRNA
AHDC1	5.71558	6.5769	6.73821	6.71236	7.50236	6.36056	6.39761	6.51437	7.6668	9.02743	6.1016	6.613	5.99989	7.22838	7.97277	5.40641	5.64327	5.68163	5.92979	6.63637	5.23757	5.75714	6.18067	6.69397	7.01217	5.27302	5.35669	5.44248	6.67121	5.65902	5.11535	4.75256	4.7545	ENSG00000126705	AHDC1	protein_coding
FGR	3.04625	3.5659	2.17343	2.32514	4.2139	2.84366	3.34975	3.13736	4.14107	4.40593	2.82567	3.18249	2.54046	2.85582	3.63649	2.82311	2.88176	3.17586	2.05234	2.9565	2.72262	2.8701	2.9493	3.42314	3.43089	2.54162	2.5814	3.21075	2.97667	2.59578	1.78384	1.83927	1.42411	ENSG00000000938	FGR	protein_coding
AL445490.1	0.238897	0.0666675	0.588468	0.377604	2.33487	-0.395806	0.831899	1.42608	1.03969	2.31118	0.210203	1.01571	1.98407	0.0484661	1.99946	1.06946	0.0316592	0.203442	1.25587	1.2802	0.400691	0.668464	0.918707	0.640987	2.00108	0.31511	0.465922	0.0923525	0.800348	0.0377841	0.684301	1.63282	1.72896	ENSG00000225886	AL445490.1	lncRNA
FAM76A	2.97161	3.89761	2.9104	2.60489	2.70855	2.73805	3.43856	3.26935	2.35844	2.60416	3.13912	2.84313	2.75459	2.85582	2.46199	2.53802	3.05986	3.16467	3.41734	2.86516	2.78212	3.63194	3.55098	2.96291	3.16911	2.56607	3.14566	3.42185	3.71873	3.20771	3.54937	2.68727	3.44517	ENSG00000009780	FAM76A	protein_coding
STX12	3.51776	3.5261	2.17343	3.54753	3.48374	2.97343	2.98718	3.23747	3.29677	3.16554	3.23314	2.92072	3.10606	2.85582	2.93559	3.62619	3.59751	3.49444	3.41734	3.7827	3.78939	3.52217	3.61597	3.63551	3.66315	3.57212	3.55024	3.37581	3.3949	3.68804	4.79581	4.12221	4.32533	ENSG00000117758	STX12	protein_coding
AL020997.4	3.93934	0.0666675	0.588468	-0.0450876	1.2173	1.71967	-0.305604	0.277215	-0.944542	-1.22678	0.0540834	-0.133149	-2.10339	1.63343	-0.465661	3.79802	2.44194	2.14773	0.177871	1.53851	4.39594	1.32054	1.7667	1.15118	0.720969	3.56	2.12043	1.67731	0.404419	0.568299	-0.538092	-0.482654	0.144002	ENSG00000286433	AL020997.4	lncRNA
PPP1R8	2.34126	3.16064	4.0479	5.98388	3.42602	2.73805	4.21796	3.36098	3.10554	2.1062	4.20789	4.39586	4.90783	3.21839	3.2444	2.69848	3.62294	3.05991	4.06323	3.22983	3.14145	2.97381	3.39675	3.35814	2.33315	2.61377	2.72226	3.19315	3.67219	3.83364	5.59804	6.6569	5.69859	ENSG00000117751	PPP1R8	protein_coding
THEMIS2	3.22825	2.19912	3.39582	3.77753	2.68906	2.62409	2.73002	2.32351	3.36162	2.76627	2.10471	2.23811	1.8035	2.85582	3.69377	2.97411	4.10114	4.45596	3.60786	4.24802	3.02313	4.44907	4.66901	4.08443	4.42774	2.79019	3.88596	4.24957	5.6623	4.70706	2.73493	2.88658	2.6942	ENSG00000130775	THEMIS2	protein_coding
RPA2	2.75135	1.85808	0.588468	2.22687	1.27074	1.47866	0.831899	1.58654	1.62993	0.905669	2.00162	1.68314	1.35604	1.63343	1.2006	2.65442	2.32289	2.73648	1.76283	1.98281	2.56215	2.28065	2.19882	2.22595	1.93154	2.1142	2.53121	2.21946	1.93785	1.99714	3.0864	3.06167	3.56547	ENSG00000117748	RPA2	protein_coding
XKR8	1.10563	4.43769	0.588468	0.377604	2.89026	1.38847	3.25511	2.97282	0.798682	2.14959	1.77029	2.16347	1.59705	2.37039	0.89342	1.57393	1.27558	1.63478	1.09541	0.893176	0.400691	0.965446	1.57078	1.08845	0.63608	1.34368	1.38346	0.798621	0.0633821	0.568299	1.96441	1.10231	0.506572	ENSG00000158156	XKR8	protein_coding
EYA3	5.07921	5.12445	4.67593	8.77353	5.99222	4.66789	5.09357	5.35171	5.80744	5.0572	5.8985	5.28434	5.50394	5.17775	6.30482	5.25607	4.99075	5.28188	5.60414	5.94205	5.36465	5.16306	5.27927	6.52955	5.54443	5.18103	5.36029	5.50085	6.46141	6.27937	6.18528	6.43621	6.54854	ENSG00000158161	EYA3	protein_coding
PTAFR	3.0218	2.55605	4.28891	3.66007	3.25093	2.62409	1.76479	2.54807	3.08264	2.93696	2.7257	2.46223	2.14453	3.95536	4.40524	2.97411	2.9436	3.32395	2.4998	3.22983	3.35244	3.36573	3.35167	3.59095	3.50458	2.92864	3.16225	3.31203	3.67219	3.20771	3.16235	4.56174	3.52647	ENSG00000169403	PTAFR	protein_coding
DNAJC8	3.27038	3.78408	3.75839	3.66477	5.87632	3.17574	3.34975	3.54156	4.96965	5.6643	3.28674	3.15707	3.10606	4.13593	5.19689	3.1589	3.69662	3.50334	3.3478	3.31513	3.44738	3.7728	3.39675	3.42314	3.41823	3.47215	3.41839	3.43688	3.25452	3.09668	5.88257	5.28111	4.70297	ENSG00000126698	DNAJC8	protein_coding
ATP5IF1	1.93279	2.59505	0.588468	0.233214	0.533777	1.92612	2.58192	1.77602	0.364786	0.358181	2.53213	2.18878	2.54046	0.0484661	0.368329	1.62048	1.06913	0.991938	1.6518	1.09963	1.64462	1.15389	1.28128	1.37795	0.449667	1.22584	0.920488	1.33628	1.28577	0.0377841	5.09611	3.54709	2.09153	ENSG00000130770	ATP5IF1	protein_coding
SESN2	3.55231	4.56098	4.98079	3.64588	5.63786	3.27976	4.8071	4.93107	6.07251	6.11922	4.18924	4.56488	4.27164	3.95536	5.14649	2.65442	3.13246	3.40222	5.22227	4.05486	2.75268	3.48755	3.67817	4.3005	3.52832	2.94738	3.39051	3.36012	4.31131	3.5821	3.3688	2.68727	2.09153	ENSG00000130766	SESN2	protein_coding
PHACTR4	4.84143	5.0632	4.28891	4.92487	5.04205	5.1791	4.55238	4.70494	4.72048	5.39132	5.20209	5.02453	4.86239	4.80335	5.0373	5.21495	5.12135	5.1205	5.04687	5.68592	4.63254	4.99656	5.05855	5.4499	6.14915	5.19285	4.94226	5.01184	6.03147	5.48624	5.11535	4.8272	5.1632	ENSG00000204138	PHACTR4	protein_coding
RCC1	2.34126	2.29697	2.17343	3.24895	3.02076	2.26716	1.76479	2.02044	2.78456	2.61967	2.34265	2.35452	2.28892	3.21839	2.82456	2.67662	2.49798	2.47193	3.31173	2.78768	2.59571	2.22568	2.58384	2.71553	3.24274	2.79019	2.50545	2.68992	2.78585	2.54028	2.63183	2.57624	3.00907	ENSG00000180198	RCC1	protein_coding
TRNAU1AP	2.30118	0.614155	2.9104	4.59877	2.60832	2.16219	1.45993	2.16304	2.28009	2.03856	2.3085	1.97265	2.28892	0.0484661	2.6474	2.21305	2.05052	1.66684	1.6518	2.66306	2.49261	1.91422	2.05621	2.85398	1.89547	2.61377	2.31095	2.18427	2.66429	2.35971	4.25199	4.37533	3.6765	ENSG00000180098	TRNAU1AP	protein_coding
SNHG12	1.93279	1.72378	0.588468	0.233214	2.23085	1.64372	2.01632	1.98247	2.67655	2.4037	1.19159	1.57211	0.70396	1.63343	1.77896	1.19779	2.12358	2.07791	1.6518	1.33569	0.907651	1.09377	0.998878	1.57387	1.56897	1.5539	1.49239	1.27069	1.71108	1.99714	1.33638	0.739738	0.796079	ENSG00000197989	SNHG12	lncRNA
TAF12	3.93934	1.85808	2.9104	2.96638	2.2838	3.72889	2.41686	2.35357	2.06328	1.58057	2.7127	2.2858	1.8035	3.21839	2.21045	4.00514	3.05986	2.9856	2.13723	3.0424	4.66452	2.67873	2.9493	2.58528	2.64697	4.28228	3.49894	2.98398	2.92468	3.46777	4.06677	3.42424	3.56547	ENSG00000120656	TAF12	protein_coding
LINC01715	1.70602	-0.174341	2.9104	-0.95582	-0.118299	1.79182	1.27936	1.30824	0.0237488	-0.679294	-0.121003	1.07121	1.06653	0.0484661	-1.08233	1.47609	1.51165	1.34887	0.467378	0.362661	1.51032	1.32054	0.647405	1.52733	0.115248	1.22584	1.1373	1.45913	0.911379	1.39142	-0.538092	-2.06762	1.03709	ENSG00000229388	LINC01715	lncRNA
GMEB1	3.11722	5.42962	4.28891	4.10941	3.22409	3.00412	4.53234	5.05057	2.71677	2.96152	6.5664	5.97538	5.50394	2.37039	3.03868	3.33668	3.40578	3.32395	3.87831	4.01291	3.2717	3.80128	3.85012	4.79381	3.72611	3.66561	3.71666	3.76924	4.57012	4.64265	4.61841	4.8272	5.07136	ENSG00000162419	GMEB1	protein_coding
YTHDF2	4.76246	6.5045	5.94602	8.24081	7.60475	4.89779	6.63221	6.77255	7.35983	7.83951	6.12017	6.33552	6.2409	6.58762	7.52426	4.41469	4.45969	4.48772	4.67328	5.37761	4.37676	4.41876	4.8582	5.87155	5.34156	4.61083	4.62691	4.81884	5.50301	5.64594	6.21234	5.55443	5.68094	ENSG00000198492	YTHDF2	protein_coding
OPRD1	3.16266	4.45898	4.28891	4.24424	3.62381	2.91	4.64859	5.08681	4.66761	4.07559	5.06307	5.01748	5.03616	4.44078	4.45993	3.25053	3.37619	3.36362	3.38299	3.13915	3.07163	2.67873	3.41148	3.03122	3.18414	3.43281	3.00566	3.17534	3.3949	3.27725	3.30321	3.28994	3.06457	ENSG00000116329	OPRD1	protein_coding
AL009181.1	1.93279	-2.04881	0.588468	-0.95582	0.533777	0.521732	-2.62753	-2.66138	-2.29818	-1.46779	-1.37476	-1.19728	-2.10339	0.0484661	-2.18187	1.79294	0.828126	-0.0860648	0.467378	0.465754	2.26129	0.397162	-0.303685	-0.0110901	-0.0159964	2.54162	0.465922	-0.248684	-0.143069	0.0377841	-2.12305	0.739738	-0.341425	ENSG00000233427	AL009181.1	lncRNA
EPB41	6.27943	5.8195	5.54266	5.93122	5.85242	6.59288	7.57582	6.08569	5.9183	5.97591	5.95753	5.81395	8.1194	5.88136	5.76983	6.23659	6.32192	6.27474	6.89212	6.4111	6.38518	6.48243	6.42333	6.49368	6.46744	6.18597	6.39491	6.19647	6.9582	6.63107	5.89375	6.25881	6.14078	ENSG00000159023	EPB41	protein_coding
TMEM200B	2.1738	1.79249	0.588468	1.00024	1.99718	1.71967	0.831899	1.03906	1.65084	1.78702	1.46396	1.57211	1.8035	2.37039	2.08759	1.98305	2.08751	2.43517	0.914837	2.42795	1.93412	2.13909	2.32858	1.61896	2.06742	1.50414	2.39754	2.38358	2.26502	1.82206	0.198874	1.39181	0.506572	ENSG00000253304	TMEM200B	protein_coding
SRSF4	4.47786	3.33201	4.0479	3.01871	3.32859	4.18246	3.91163	3.79257	2.91127	2.87368	3.75452	3.21981	4.16339	3.5079	2.63283	4.42783	4.58139	4.32144	3.31173	4.0713	5.57272	4.2705	3.79505	3.96728	4.05521	5.00888	4.46258	4.07804	4.03301	4.04777	4.06677	3.76527	3.9065	ENSG00000116350	SRSF4	protein_coding
MECR	2.62717	2.43232	0.588468	3.10423	2.72779	2.58402	2.41686	2.49512	2.39608	1.86719	3.03854	2.70961	2.8508	2.85582	2.32366	2.90059	2.25947	2.47193	2.56254	2.57356	3.16399	2.40955	2.44764	2.60782	2.2499	2.70468	2.36925	2.61261	2.56588	2.89023	2.92134	3.35865	3.64043	ENSG00000116353	MECR	protein_coding
PTPRU	4.21213	4.99922	4.28891	4.90316	5.1096	4.72429	4.9798	5.21922	5.30586	5.38453	4.54135	4.92261	4.49652	3.95536	5.19193	4.17067	4.39476	4.39027	5.47962	4.4375	4.14712	4.55877	4.47942	4.69199	4.40867	4.23731	4.44235	4.5621	4.71491	4.58896	4.06677	4.12221	4.41346	ENSG00000060656	PTPRU	protein_coding
LINC01756	1.50899	1.85808	3.39582	2.10768	2.72779	0.521732	1.27936	1.98247	2.95396	2.52399	1.11462	1.81902	2.28892	0.0484661	3.67966	1.57393	1.61662	1.56844	0.467378	1.22248	1.43817	1.37207	1.34401	1.66268	1.61405	1.34368	1.59368	1.51685	1.58276	0.955322	0.684301	2.18031	1.42411	ENSG00000230523	LINC01756	lncRNA
AL645944.2	2.91962	2.3886	3.39582	3.05496	3.14044	2.10669	1.89603	2.41187	3.46559	3.64643	2.14397	2.11147	2.54046	3.74891	3.90862	3.1108	1.97356	2.50778	2.2174	2.29427	3.2717	2.07834	2.73194	2.58528	2.64697	3.45916	2.69972	2.35222	3.09901	2.42245	2.12487	1.63282	1.86021	ENSG00000284676	AL645944.2	lncRNA
LINC01648	1.00942	1.65163	0.588468	1.69494	1.51175	1.79182	1.07291	1.30824	1.65084	1.44782	1.07455	1.40938	0.70396	2.85582	1.45372	1.47609	1.51165	1.90051	1.53151	2.01716	1.43817	1.64771	1.28128	2.03954	1.65778	1.69362	1.38346	2.18427	3.07535	2.22541	2.12487	1.10231	1.42411	ENSG00000233399	LINC01648	lncRNA
AL161638.1	1.82386	0.88979	0.588468	0.590148	0.244271	1.07813	-0.305604	0.277215	-0.944542	-0.172334	0.210203	-0.264393	0.70396	0.0484661	-0.234336	1.62048	2.72625	2.41644	0.708386	2.08351	1.28205	2.4817	1.57078	1.90037	2.51055	1.97503	2.78785	2.35222	2.49634	2.42245	-2.12305	0.254311	0.506572	ENSG00000231949	AL161638.1	lncRNA
MATN1	1.10563	0.88979	3.39582	1.38901	4.76783	1.38847	2.01632	3.04827	4.93171	5.85003	1.6113	2.05753	1.59705	3.74891	5.89571	0.77248	0.828126	1.30879	1.40026	1.94762	0.400691	1.72901	0.918707	2.19651	1.37305	1.22584	1.06859	1.62578	1.7712	0.955322	0.684301	1.63282	0.796079	ENSG00000162510	MATN1	protein_coding
LAPTM5	2.52647	2.67001	3.75839	2.83912	3.76085	2.62409	2.86432	3.11998	3.43578	3.45216	2.51726	2.84313	2.14453	3.21839	3.23478	2.48869	3.02214	2.9856	2.62266	3.63568	1.93412	2.52787	2.55761	3.21864	4.22468	2.56607	2.39754	2.89971	2.49634	2.84514	2.12487	1.39181	2.5461	ENSG00000162511	LAPTM5	protein_coding
LINC01778	1.76614	1.12112	2.17343	1.65771	2.40825	1.86053	1.45993	1.53501	2.10932	0.905669	1.40053	1.12465	2.14453	3.21839	1.99946	1.42456	1.06913	1.22514	1.40026	3.52066	0.545081	1.37207	1.14698	3.0478	3.76661	1.34368	1.68831	1.91051	1.58276	1.72584	1.57739	1.83927	1.58457	ENSG00000223382	LINC01778	lncRNA
SDC3	3.35111	4.04571	3.75839	4.31471	4.15827	3.76519	3.97238	3.75928	3.95606	4.01236	3.68302	3.79037	4.00513	2.85582	4.0023	3.51971	3.49109	3.58111	4.32083	3.63568	3.69966	3.40337	3.42605	3.64644	3.52832	3.41945	3.72784	3.64532	3.73392	3.83364	4.14373	3.54709	3.71169	ENSG00000162512	SDC3	protein_coding
PUM1	5.5373	5.09755	5.44645	5.28831	5.04589	5.57126	5.00909	4.84377	4.77388	4.826	5.37292	5.19348	5.01555	5.47473	4.79378	5.72933	5.54694	5.5155	5.28872	5.40705	5.84451	5.64116	5.51904	5.38286	5.25168	5.66419	5.56434	5.54313	5.55524	5.55085	6.22124	6.06681	5.96964	ENSG00000134644	PUM1	protein_coding
NKAIN1	3.89963	4.21798	3.75839	3.42546	3.90301	3.30463	3.91163	4.06199	4.37267	3.94622	3.69629	4.03329	3.67797	3.74891	4.13748	3.85752	3.43478	3.7251	3.3478	3.50864	3.97931	3.40337	3.78378	3.64644	3.77656	3.84618	3.53758	3.50976	3.79312	3.5821	3.0864	3.28994	2.19463	ENSG00000084628	NKAIN1	protein_coding
SNRNP40	3.69833	2.34351	3.75839	3.77319	2.784	3.61418	2.50175	2.87259	2.84023	2.27245	3.31282	2.77792	3.02589	2.85582	2.79868	3.55609	3.25134	3.50334	4.88446	3.55614	3.62037	3.81995	3.60321	3.60222	3.28517	3.53544	3.68258	3.65821	3.48741	3.40702	3.75959	3.48697	3.52647	ENSG00000060688	SNRNP40	protein_coding
ZCCHC17	3.33134	3.33201	2.9104	4.67295	3.42602	3.37678	4.24283	3.63017	3.49479	3.2871	4.36567	4.0541	4.08643	3.21839	3.4743	3.09441	3.05986	3.52099	3.87831	4.18142	3.31263	3.28737	3.41148	4.01022	4.92484	3.05496	3.49894	3.90512	4.21719	3.85654	5.34455	4.1612	4.30243	ENSG00000121766	ZCCHC17	protein_coding
FABP3	2.21752	1.85808	2.17343	1.88414	1.63913	1.79182	2.01632	1.94348	1.52058	0.627367	2.68635	2.2858	2.28892	1.63343	1.45372	2.18236	2.15877	1.69821	2.05234	1.91155	2.03541	2.13909	2.19882	2.46696	2.06742	2.1142	2.47922	1.8217	1.71108	2.48257	2.73493	1.83927	1.9805	ENSG00000121769	FABP3	protein_coding
SERINC2	3.20672	2.84196	2.9104	2.50361	4.35666	3.27976	2.79873	2.99206	5.12155	4.86882	2.91915	2.95062	2.42017	4.29639	6.02549	3.6711	3.21836	3.34392	3.03031	3.47196	3.09528	2.79657	3.20728	3.7615	3.97106	3.15507	3.16225	3.39132	3.57434	3.34359	2.83114	2.3247	1.9805	ENSG00000168528	SERINC2	protein_coding
LINC01226	3.29099	4.99922	4.8364	3.55767	4.63149	3.06363	4.51202	4.80622	5.0989	5.63024	3.84068	4.30619	3.56903	3.95536	4.59386	3.23565	5.60551	4.4742	4.50779	4.62736	3.16399	3.73394	3.98418	4.47618	6.04599	3.26371	3.48582	3.39132	3.41388	3.76268	3.2345	2.88658	2.6942	ENSG00000284543	LINC01226	lncRNA
HCRTR1	2.25996	2.03865	2.9104	2.37187	2.02854	1.64372	2.79873	2.52184	2.66632	2.21233	2.34265	2.60068	2.28892	1.63343	2.15033	2.60898	2.79496	2.47193	1.76283	2.80745	2.13004	2.22568	2.38934	2.49141	2.79136	2.76929	3.09474	2.47378	2.78585	2.89023	1.78384	1.39181	1.58457	ENSG00000121764	HCRTR1	protein_coding
PEF1	0.79529	0.453691	2.17343	1.05854	0.698837	0.682196	0.542393	0.00158105	0.941287	1.1813	-0.217219	0.769554	-0.518432	1.63343	0.683202	1.25791	1.93348	1.38787	0.467378	2.08351	1.10696	1.51646	1.51734	1.90037	1.56897	1.45261	1.43896	1.51685	2.34632	1.82206	1.33638	1.63282	1.03709	ENSG00000162517	PEF1	protein_coding
PEF1-AS1	1.28072	0.614155	0.588468	1.14179	2.35975	0.134709	-0.305604	0.277215	2.57081	2.65021	0.0540834	-0.569248	-0.518432	1.63343	3.21535	0.398085	1.56509	1.53409	0.914837	1.53851	0.240226	1.03103	0.74362	0.954144	1.65778	0.956656	1.59368	1.05388	1.44189	1.11579	0.198874	0.254311	0.144002	ENSG00000235790	PEF1-AS1	lncRNA
COL16A1	5.14861	6.76604	5.34336	5.13079	5.89983	5.49766	6.37528	6.71293	6.85917	6.98305	6.67927	7.05968	6.45503	5.77639	5.56632	4.62334	4.35738	4.28058	4.01917	4.31168	4.56639	4.27727	4.58059	4.23684	4.39582	4.34721	4.18271	4.13444	4.22795	3.87909	7.41416	8.13573	7.28647	ENSG00000084636	COL16A1	protein_coding
ADGRB2	4.14579	5.58781	4.98079	4.18986	5.52693	4.0996	5.29728	5.25947	5.78515	6.05933	4.41465	4.98534	4.81547	5.25792	5.29733	3.62619	4.10114	4.3464	3.95046	5.7486	3.97931	3.91856	4.37062	5.63139	5.38773	3.71017	4.16636	4.14363	4.1844	4.26874	4.88817	3.21779	3.71169	ENSG00000121753	ADGRB2	protein_coding
AL354919.2	-1.52664	0.758545	2.17343	-0.555282	-0.118299	0.682196	1.27936	0.00158105	0.204321	1.44782	-0.217219	1.12465	-0.518432	1.63343	1.83096	-1.18688	-0.515829	-0.934062	-2.99205	-2.0703	-1.03988	-0.373356	-0.303685	-0.15548	-0.707874	-2.00682	-0.0410379	-0.455135	1.01447	-0.324786	-2.12305	-0.482654	-2.66335	ENSG00000254545	AL354919.2	lncRNA
SPOCD1	2.21752	2.51597	3.75839	2.03695	2.54467	1.47866	2.32666	2.95333	3.43578	3.34424	1.98008	2.08476	2.14453	2.85582	3.32819	2.05259	2.01255	2.17027	0.708386	1.83659	1.70735	1.91422	2.50367	2.03954	2.13084	2.08064	1.7334	2.07324	2.26502	1.72584	0.684301	2.3247	2.09153	ENSG00000134668	SPOCD1	protein_coding
AL354919.1	2.69059	0.758545	0.588468	0.590148	0.44358	1.86053	-0.305604	0.508541	-0.42371	-0.283365	-0.217219	0.20127	1.06653	1.63343	0.437042	1.98305	2.38364	2.21433	1.25587	2.05072	1.93412	2.10904	2.23237	1.78642	2.13084	1.77978	2.5814	2.21946	1.93785	2.15326	1.04687	1.10231	0.506572	ENSG00000203620	AL354919.1	lncRNA
AL136115.2	1.50899	2.14759	0.588468	1.47714	1.63913	1.38847	1.27936	2.1966	1.42671	1.22253	2.73858	2.61941	1.8035	1.63343	1.85627	1.62048	1.97356	1.90051	1.40026	1.44066	1.57903	1.94857	2.26516	1.2113	2.13084	1.16311	1.38346	1.91051	1.36594	0.955322	-0.538092	1.39181	1.24354	ENSG00000269967	AL136115.2	lncRNA
PTP4A2	3.51776	2.90539	3.75839	2.31321	3.34113	4.35908	3.15383	2.76488	2.61404	3.03278	2.75135	2.72699	3.10606	4.13593	2.82456	3.66001	3.90785	3.7251	4.64457	3.75243	3.18619	4.01086	3.55098	3.65729	3.72611	3.79538	3.82478	3.94771	4.21719	4.08703	3.16235	2.79036	2.62205	ENSG00000184007	PTP4A2	protein_coding
KHDRBS1	4.13443	4.04571	4.0479	3.53218	3.73256	4.34716	4.16688	3.52844	2.94552	3.72024	3.72893	3.53805	4.04635	3.74891	3.1656	3.84777	4.01735	4.03863	4.8597	3.98715	4.71118	4.12038	3.67817	3.64644	3.81569	3.89526	3.87594	3.94771	3.71873	3.78672	5.20786	4.30742	4.45559	ENSG00000121774	KHDRBS1	protein_coding
TMEM39B	4.9426	5.64468	5.11203	3.7245	5.07622	7.15964	7.36541	5.34049	4.61538	4.86231	5.1257	4.80067	7.69589	6.27728	4.47226	3.6032	4.94108	4.89206	8.72004	6.05795	3.96654	4.96754	4.7866	5.86221	6.67583	3.785	4.75816	5.15504	6.5754	5.90952	5.45437	5.33326	4.9877	ENSG00000121775	TMEM39B	protein_coding
KPNA6	3.20672	3.08047	4.0479	3.69724	2.94059	3.22868	2.86432	2.76488	3.1576	2.96152	3.15842	3.16984	2.941	2.85582	3.10353	3.3643	3.05986	3.09569	3.3478	3.1852	3.33267	3.31397	3.13815	3.0642	3.45587	3.523	3.43213	3.19315	3.29604	3.71335	2.73493	3.60481	3.60343	ENSG00000025800	KPNA6	protein_coding
TXLNA	2.49128	2.90539	4.49536	2.7797	2.784	2.31691	2.86432	2.85169	3.36162	3.15493	3.45228	3.06439	2.14453	2.37039	3.08224	2.58571	2.32289	2.39745	2.4998	2.78768	2.0835	2.13909	2.80065	2.87272	3.15393	2.41272	2.5814	2.58589	3.3949	2.97638	3.30321	2.18031	2.09153	ENSG00000084652	TXLNA	protein_coding
CCDC28B	1.64329	1.41062	2.17343	0.740174	1.2173	1.47866	0.179823	0.70785	1.07105	0.800699	0.416653	0.0981766	-2.10339	1.63343	2.17065	2.11893	0.828126	1.08979	1.09541	0.251629	1.51032	1.15389	1.07483	0.806046	0.877088	1.86108	0.755429	1.12983	0.243954	1.11579	0.198874	0.739738	0.796079	ENSG00000160050	CCDC28B	protein_coding
EIF3I	2.52647	1.49551	0.588468	1.93171	2.45517	2.45664	0.179823	1.68439	2.22538	1.73099	1.52471	1.07121	0.70396	0.0484661	2.47838	2.86237	2.22668	2.2986	1.25587	2.08351	3.44738	2.16854	2.35928	2.13575	2.1916	2.89042	2.55652	2.14821	2.22258	2.70075	0.684301	-0.482654	1.42411	ENSG00000084623	EIF3I	protein_coding
FAM167B	0.0583246	1.32042	0.588468	0.331061	0.533777	-0.395806	1.07291	0.798048	0.974839	1.09515	2.21942	2.2858	1.59705	3.21839	0.296179	0.166759	-0.515829	-0.753489	1.09541	4.72412	0.240226	-1.29089	0.43328	4.97814	4.58887	-0.241283	-1.11904	-0.455135	0.404419	-1.54718	0.684301	-2.06762	0.144002	ENSG00000183615	FAM167B	protein_coding
LCK	1.5777	1.49551	2.17343	2.33696	2.4319	1.07813	1.27936	1.98247	2.30668	2.17081	1.93603	1.75268	1.59705	2.85582	2.86253	1.90998	1.45616	1.66684	2.2174	1.67386	1.98565	1.84296	2.38934	1.57387	1.85847	1.97503	1.77712	2.21946	1.58276	1.82206	0.684301	1.83927	0.796079	ENSG00000182866	LCK	protein_coding
HDAC1	2.52647	2.3886	2.17343	3.22369	2.66929	2.84366	1.76479	3.22126	3.53471	2.06146	3.27795	3.03678	2.42017	2.37039	2.60323	3.35056	3.44907	3.46739	2.93868	3.22983	3.2508	3.48755	3.25703	3.34479	3.02631	3.15507	3.34766	2.92124	2.7564	3.49722	2.63183	2.68727	3.31393	ENSG00000116478	HDAC1	protein_coding
MARCKSL1	1.50899	1.85808	0.588468	0.775363	1.51175	0.957831	2.12736	1.98247	1.75106	1.13887	0.807443	1.53311	1.59705	0.0484661	1.42017	0.597394	1.56509	1.63478	1.25587	1.38913	1.01074	1.64771	1.34401	1.26902	1.89547	1.16311	1.59368	1.51685	1.93785	2.07731	3.3688	2.79036	2.09153	ENSG00000175130	MARCKSL1	protein_coding
TSSK3	1.36089	1.22421	0.588468	1.47714	2.35975	1.79182	1.45993	2.26145	2.52625	2.79388	1.33419	2.02979	1.35604	1.63343	2.55767	1.90998	1.56509	1.92723	3.11647	4.24077	1.28205	2.01491	2.68424	4.79381	4.84198	0.956656	0.920488	1.27069	5.25189	3.55436	0.198874	0.254311	0.144002	ENSG00000162526	TSSK3	protein_coding
BSDC1	2.75135	3.95868	4.28891	3.79479	3.25093	2.62409	3.67625	3.8674	3.72419	3.71302	3.85849	3.48795	2.75459	3.21839	3.44957	2.63188	2.96364	2.85253	2.62266	2.78768	2.69192	2.73885	2.77811	3.24764	2.9226	2.89042	3.02392	2.89971	3.14518	3.09668	3.70984	2.88658	2.46593	ENSG00000160058	BSDC1	protein_coding
LRRC37A12P	0.399362	-2.04881	0.588468	-0.64548	-1.34069	0.34116	-2.62753	-1.43899	-2.66075	-1.7573	-3.49024	-1.48679	-2.10339	0.0484661	-2.18187	0.852651	0.176049	0.650901	-2.99205	-0.144299	-0.677312	-0.373356	0.43328	0.550789	-1.23839	0.31511	-0.0410379	0.236742	-0.384077	-0.324786	-2.12305	-0.482654	-1.07839	ENSG00000229259	LRRC37A12P	unprocessed_pseudogene
AL033529.1	2.91962	3.28509	3.39582	3.06921	2.89026	4.9773	5.34401	3.41899	2.46853	2.38566	3.56505	2.74417	5.94645	2.85582	2.44541	2.15099	3.02214	3.09569	6.3411	4.09561	2.38158	3.07056	3.04681	3.56814	4.54879	2.49143	3.30349	3.52391	4.40916	3.78672	4.06677	4.47154	3.74604	ENSG00000254553	AL033529.1	protein_coding
ZBTB8OS	2.97161	2.09415	2.17343	2.72675	2.3842	2.87721	1.6204	1.6363	2.26661	1.48217	1.98008	1.97265	1.98407	2.37039	2.60323	3.45698	3.31511	3.32395	1.96214	3.17002	3.07163	3.44005	3.02783	3.15883	2.62511	2.83113	3.55024	3.17534	2.63222	2.7986	3.00623	2.57624	2.89124	ENSG00000176261	ZBTB8OS	protein_coding
RBBP4	3.33134	2.51597	3.39582	4.84223	3.18287	3.65344	2.65787	2.87259	2.57081	2.54038	3.09973	2.7945	2.8508	4.57203	3.70077	3.27982	3.16744	2.94695	3.19777	3.6134	3.83224	3.26028	3.4689	4.11623	3.84435	3.35073	3.34766	3.31203	4.23864	3.81037	3.60487	3.42424	3.74604	ENSG00000162521	RBBP4	protein_coding
SYNC	3.63525	2.19912	0.588468	1.86793	2.45517	2.91	2.86432	2.78708	2.4919	3.04432	2.56142	2.5232	2.65149	3.21839	2.17065	3.74649	2.77242	2.7515	2.43421	2.70581	4.48815	2.4817	2.65979	2.41677	2.62511	3.65425	2.5814	2.83311	2.34632	2.42245	0.198874	0.739738	1.58457	ENSG00000162520	SYNC	protein_coding
KIAA1522	2.91962	4.82156	4.0479	3.06921	3.94471	2.87721	5.06595	5.41008	4.24442	3.97062	4.02546	4.32343	3.96269	2.85582	3.7421	3.33668	3.36116	3.10741	3.54711	3.00865	3.2508	3.10142	3.22405	3.30395	3.19902	3.01998	3.22673	3.21075	3.21177	2.89023	3.0864	2.97678	2.89124	ENSG00000162522	KIAA1522	protein_coding
YARS1	3.18486	3.5659	2.17343	3.4691	3.98524	2.84366	3.25511	3.39028	3.78692	4.04719	3.71596	4.02628	3.82734	4.13593	5.31798	3.22063	3.36116	3.36362	2.84084	3.13915	3.77482	3.023	3.1903	3.09644	3.67384	3.44604	3.25793	3.15731	3.02686	3.2429	4.91037	3.54709	3.99486	ENSG00000134684	YARS1	protein_coding
S100PBP	3.66713	3.26105	4.8364	3.81183	3.81581	4.69636	4.26729	3.44714	4.36003	4.67083	4.07709	3.55761	4.58311	4.44078	5.11012	3.45698	4.12803	4.09274	4.7695	4.13525	3.2508	4.24999	4.69932	4.21498	4.35656	3.74272	4.18271	4.43314	4.72255	4.30249	4.93223	4.96581	4.94398	ENSG00000116497	S100PBP	protein_coding
FNDC5	1.70602	2.55605	3.75839	1.93171	2.23085	1.79182	1.76479	2.05743	3.48318	3.05577	2.51726	1.9432	2.42017	2.37039	4.29387	1.57393	1.71447	2.07791	1.76283	1.58505	1.57903	2.07834	1.81179	1.66268	1.56897	1.60199	1.81956	2.18427	2.17886	2.42245	4.06677	2.79036	2.62205	ENSG00000160097	FNDC5	protein_coding
HPCA	3.0703	4.01728	3.39582	1.8012	3.48374	3.20245	3.25511	3.96797	3.68418	4.40145	2.59014	3.80681	2.65149	3.95536	3.26344	2.69848	2.79496	2.69043	2.68037	2.42795	2.78212	2.52787	2.50367	2.69462	2.46205	2.46567	2.39754	2.58589	2.84299	2.59578	2.63183	2.45594	0.506572	ENSG00000121905	HPCA	protein_coding
RNF19B	1.76614	0.614155	0.588468	2.52444	1.59791	0.826586	-0.305604	0.39751	2.0476	1.51572	0.75769	0.700841	1.35604	0.0484661	2.55767	1.13505	1.71447	2.33896	0.914837	1.87456	1.43817	2.01491	1.57078	1.82541	1.47433	1.22584	1.90086	1.77516	2.03913	1.82206	1.78384	0.739738	1.9805	ENSG00000116514	RNF19B	protein_coding
AL020995.1	2.49128	2.90539	3.75839	8.43469	5.64294	2.58402	3.74751	3.69029	5.29594	4.15226	5.00028	4.30619	5.34782	4.57203	5.74125	2.24311	3.57163	3.54706	5.45503	6.17288	2.94718	4.542	5.00131	6.99159	4.21739	2.46567	4.85824	5.41238	6.73863	6.70864	5.27783	5.36701	5.91785	ENSG00000236065	AL020995.1	lncRNA
AK2	3.35111	2.93608	4.49536	5.41504	3.30316	4.28602	2.58192	2.54807	3.48318	2.79388	3.02809	3.21981	3.38846	3.5079	3.10353	3.22063	8.27433	7.15587	5.61157	4.15081	2.72262	5.21337	5.09549	4.99106	3.44344	3.29331	3.58755	4.05874	4.44651	4.46032	3.70984	4.59059	3.87581	ENSG00000004455	AK2	protein_coding
AZIN2	3.38984	3.05273	2.9104	3.42546	3.67426	2.50036	3.25511	3.50185	4.07686	4.97214	2.764	2.97991	3.25416	3.21839	4.29387	2.93782	2.83901	2.86641	2.62266	2.82694	3.14145	2.8338	2.88746	2.99747	2.71063	2.96587	2.85059	2.94246	2.95091	2.93395	3.49166	3.35865	3.11801	ENSG00000142920	AZIN2	protein_coding
TRIM62	2.21752	2.09415	3.39582	3.91405	3.18287	1.98886	1.89603	1.94348	3.93491	3.61581	1.86731	1.78623	1.8035	2.85582	5.19937	1.87202	1.71447	1.97923	1.96214	2.37596	1.70735	2.10904	2.01824	2.31084	2.1916	1.45261	2.39754	1.95295	3.14518	1.26018	2.40051	2.45594	2.38104	ENSG00000116525	TRIM62	protein_coding
ZNF362	3.71368	4.47997	2.17343	3.36899	4.07058	4.07089	4.4705	4.71076	4.04957	4.36969	3.9882	4.46999	3.91897	3.21839	3.99662	3.78786	4.02691	3.89037	4.22711	4.0713	3.55364	3.93579	4.14257	4.26548	4.03877	3.65425	3.99181	3.97885	4.28061	4.10626	3.80768	3.60481	3.87581	ENSG00000160094	ZNF362	protein_coding
A3GALT2	1.00942	2.90539	2.17343	-1.35175	1.51175	1.56355	2.23045	1.9034	1.62993	1.81425	1.69298	2.90553	1.8035	0.0484661	1.1193	-0.108875	-1.89434	-0.934062	-0.184699	-0.932795	-1.03988	-0.0685013	0.181742	-1.23348	-0.948882	-0.0808187	-0.829534	-0.0681122	-2.25855	-1.54718	-2.12305	-2.06762	-0.341425	ENSG00000184389	A3GALT2	protein_coding
AL513327.1	0.674996	2.47475	2.17343	1.6	2.45517	1.18916	1.27936	1.36836	1.78928	2.29195	1.22858	1.91314	-0.518432	3.74891	2.44541	0.0355148	1.56509	0.886968	2.13723	4.69789	-0.146797	1.84296	1.81179	4.64916	4.96455	0.194816	1.26562	1.51685	6.85606	5.04278	0.684301	-0.482654	-0.341425	ENSG00000225313	AL513327.1	lncRNA
PHC2	4.63927	4.77137	4.98079	4.79586	4.7206	4.69636	4.9499	5.13086	4.89931	4.80918	5.5587	5.10318	4.83912	4.80335	5.02898	4.91699	4.72918	4.77192	4.28407	5.84976	4.47018	4.59175	4.96185	5.90607	5.58179	4.7454	4.65061	4.61591	5.31888	5.02268	4.35268	3.99847	4.39193	ENSG00000134686	PHC2	protein_coding
ZSCAN20	2.38025	2.24887	2.17343	2.9278	1.79316	1.29225	2.50175	1.24551	2.07879	1.73099	2.69959	1.97265	1.06653	1.63343	2.2869	2.48869	2.38364	2.8101	1.96214	2.42795	2.34259	2.38467	2.38934	2.49141	2.2499	2.35775	2.5814	2.61261	2.63222	2.70075	3.00623	2.3247	2.6942	ENSG00000121903	ZSCAN20	protein_coding
CSMD2	7.80024	8.61741	7.97217	7.8162	8.15716	7.75563	8.40795	8.97569	8.60512	8.38665	8.10393	8.20496	7.92036	7.99683	8.2692	7.70423	7.75204	7.81882	8.31913	7.87075	7.64211	7.75865	7.83143	7.90237	8.16888	7.70158	7.77004	7.69812	7.92095	7.84585	7.24108	7.45005	7.43336	ENSG00000121904	CSMD2	protein_coding
C1orf94	4.46885	3.97356	4.8364	4.22846	4.4638	4.34716	3.8482	3.77046	4.50488	4.96304	3.87609	3.83914	3.67797	4.69232	4.17317	4.36771	4.34979	4.38546	3.85344	5.00652	4.31767	4.49047	4.68727	4.90265	4.92036	4.18301	4.46926	4.41807	5.43029	4.86221	4.5063	5.36701	5.07136	ENSG00000142698	C1orf94	protein_coding
AC099565.1	3.58606	2.47475	0.588468	3.60245	2.95699	2.87721	2.12736	2.32351	2.86729	2.45648	2.75135	2.48284	2.8508	3.21839	3.11406	3.64882	3.13246	3.10741	3.03031	3.2444	3.65261	3.36573	3.00859	3.0642	2.99257	3.39235	3.33309	3.15731	2.8147	3.01761	3.54937	2.68727	3.40274	ENSG00000287703	AC099565.1	lncRNA
SMIM12	4.93607	7.10685	6.77829	7.00047	5.26582	4.70573	6.62277	7.33815	5.9183	6.0436	8.72661	8.24811	7.29962	5.47473	5.97728	5.0117	5.01014	4.96156	5.55098	5.50411	4.87728	4.98005	4.99155	5.29182	7.2548	5.09121	4.99412	4.84724	4.97986	4.81623	4.4161	3.81503	4.15683	ENSG00000163866	SMIM12	protein_coding
DLGAP3	4.92951	4.96985	4.98079	5.11543	5.69028	5.40294	5.32083	5.05057	5.6644	5.71393	5.40155	5.03503	5.34782	5.09286	5.36061	4.66834	5.2246	4.99035	4.82173	4.74988	4.73396	4.40646	4.64429	4.69199	5.02005	4.59903	4.87845	4.46281	4.65235	4.64265	4.10576	3.99847	4.45559	ENSG00000116544	DLGAP3	protein_coding
AC114490.3	-0.678641	-0.463847	0.588468	0.0727489	-0.262689	-0.395806	0.831899	0.611635	0.204321	-1.22678	0.597226	0.700841	0.218534	0.0484661	0.0551711	0.287054	-0.756837	0.368501	1.09541	-0.304764	-0.677312	-0.760379	0.0373517	0.550789	0.115248	-1.52139	-0.382075	-0.455135	-0.143069	0.327291	0.198874	0.739738	-2.66335	ENSG00000284773	AC114490.3	protein_coding
ZMYM1	3.14012	4.53113	3.75839	4.81077	2.89026	3.4455	4.57214	4.72232	2.99542	1.9676	5.92972	5.28727	5.19123	3.74891	2.99377	3.45698	3.37619	3.52099	3.5778	3.87924	3.57062	3.44005	3.69029	4.44522	3.15393	3.40596	3.31836	3.83878	4.22795	3.63604	4.2168	4.40812	4.57505	ENSG00000197056	ZMYM1	protein_coding
SFPQ	3.48235	3.28509	2.9104	4.47313	3.60313	3.40005	2.98718	2.83047	3.81035	3.5766	3.46008	3.078	3.10606	3.74891	3.70077	4.04834	4.00773	3.70208	4.01917	4.74476	4.14712	3.81064	4.14257	5.04574	5.3942	3.99768	3.71666	4.0293	5.08427	4.48991	5.07662	4.56174	4.53632	ENSG00000116560	SFPQ	protein_coding
ZMYM4	5.4575	4.9015	4.67593	4.95203	4.44649	5.15195	5.30911	5.27525	4.2547	4.54242	5.92832	5.39178	5.28031	3.95536	4.19317	5.70254	5.31316	5.33771	5.37863	5.16044	5.58531	5.19918	5.16229	5.16455	5.21922	5.69778	5.1766	5.13675	5.10778	4.99198	6.04185	5.55443	5.85628	ENSG00000146463	ZMYM4	protein_coding
KIAA0319L	5.08512	5.23351	4.28891	5.8386	5.31116	5.24484	5.55734	4.90594	5.1008	5.33839	5.91277	5.55639	5.83324	4.13593	5.67166	5.24868	5.23288	5.07343	4.74266	4.87222	5.48592	4.99656	5.08175	4.96073	4.69235	5.14496	4.97078	4.84724	4.81113	4.92856	5.6385	5.33326	5.29665	ENSG00000142687	KIAA0319L	protein_coding
NCDN	3.0703	4.58055	4.28891	2.14852	3.18287	2.21563	3.94232	4.60852	3.84705	3.90883	3.99358	4.03329	3.38846	3.21839	3.2251	3.0269	3.04112	3.08386	2.29335	2.8839	2.03541	2.81531	2.82285	2.69462	3.98829	2.43944	2.82998	2.63884	3.02686	3.17164	3.65831	1.83927	1.42411	ENSG00000020129	NCDN	protein_coding
TFAP2E	5.71177	4.20543	4.49536	3.94529	3.7037	8.06953	6.60369	3.79257	3.12061	2.72383	3.27795	2.87467	7.05395	5.82983	3.1349	3.92397	5.50654	5.40341	9.44544	5.78145	3.97931	5.88014	5.1181	5.19464	5.55603	4.22967	5.70397	5.88197	6.68885	6.15557	3.75959	4.37533	3.52647	ENSG00000116819	TFAP2E	protein_coding
PSMB2	4.33631	5.31167	4.28891	4.0095	4.29351	3.46769	5.43316	5.59757	4.24442	4.63693	6.47314	6.094	6.06151	4.80335	3.97944	3.88637	3.87649	3.76267	3.66616	3.68992	3.92755	3.72406	4.0326	3.63551	3.4682	4.08488	3.95421	3.76924	3.14518	3.3108	4.4468	3.99847	4.45559	ENSG00000126067	PSMB2	protein_coding
C1orf216	0.0583246	2.43232	0.588468	1.34284	1.2173	1.71967	2.86432	3.23747	1.00763	1.37656	3.64248	3.25618	3.32287	0.0484661	2.0442	0.597394	0.828126	1.38787	1.09541	0.251629	1.64462	0.896733	1.14698	0.954144	0.346574	1.22584	1.32574	1.27069	1.36594	0.955322	3.00623	1.10231	1.58457	ENSG00000142686	C1orf216	protein_coding
CLSPN	4.2229	3.67911	4.28891	4.18986	3.96106	3.85212	3.39484	3.44714	3.76312	4.20464	3.97192	3.51821	3.67797	2.85582	4.09559	4.18623	4.09207	3.93712	3.85344	4.0631	4.0894	4.22218	4.00374	4.01866	4.15774	4.15909	3.90579	3.95817	3.91804	3.76268	4.31989	4.70057	4.13106	ENSG00000092853	CLSPN	protein_coding
AGO4	4.9491	3.81744	4.8364	3.75126	3.96916	4.64859	3.63925	3.22126	4.02174	4.28952	3.70288	3.85504	4.04635	3.95536	3.99092	4.85994	4.45262	4.55779	4.78273	4.31168	5.28975	4.39405	4.42967	4.27959	4.58887	4.87827	4.70821	4.44061	4.59528	4.57522	4.56345	3.81503	4.23147	ENSG00000134698	AGO4	protein_coding
AGO1	4.26518	4.5511	4.49536	5.3318	4.86659	4.35908	4.33825	4.24951	5.16398	4.95389	4.65102	4.56488	4.306	5.09286	6.35118	4.46656	4.56181	4.57901	4.44257	6.32802	4.74895	4.47287	4.63177	5.88776	6.69956	4.37516	4.74721	4.3719	5.29348	4.85085	4.88817	4.77787	4.25551	ENSG00000092847	AGO1	protein_coding
AGO3	4.90298	5.04218	5.11203	4.79157	5.16358	5.00032	4.61087	4.45062	4.5333	5.97741	5.38935	5.18092	5.22752	5.60305	5.53728	4.79548	5.24521	5.0794	5.24157	4.87222	4.82872	4.98005	4.98172	4.81818	4.47127	4.71291	4.95659	4.85285	4.83245	4.99198	5.39265	5.2633	4.97327	ENSG00000126070	AGO3	protein_coding
TEKT2	3.18486	3.71496	4.49536	2.78834	1.59791	3.76519	2.65787	2.74234	1.16125	1.09515	5.07328	4.77583	3.67797	2.37039	1.54994	2.95608	3.66025	3.71747	2.2174	3.09159	2.89423	3.51072	3.24064	3.09644	2.5342	2.68248	3.33309	3.19315	2.72635	2.54028	0.198874	1.10231	0.144002	ENSG00000092850	TEKT2	protein_coding
COL8A2	2.94585	4.29104	2.9104	2.85565	4.44067	3.17574	4.11393	3.8674	3.82422	4.45864	4.73698	4.84114	4.33955	4.13593	3.65102	3.17458	3.05986	3.30371	2.2174	2.66306	3.07163	3.23267	3.00859	2.96291	2.86781	3.15507	3.00566	3.0043	2.66429	2.84514	2.92134	2.79036	2.89124	ENSG00000171812	COL8A2	protein_coding
TRAPPC3	3.55231	3.13441	3.75839	2.75347	3.19674	4.24805	3.71232	3.39028	2.40841	2.68011	3.25123	3.34891	3.02589	1.63343	2.61811	3.50738	3.83358	3.91727	5.03585	3.59077	2.78212	3.93579	3.93408	3.9932	3.72611	3.10588	3.69403	3.40667	4.1844	3.60933	3.89931	3.42424	2.8285	ENSG00000054116	TRAPPC3	protein_coding
MAP7D1	3.38984	3.88193	3.75839	3.44198	4.79545	3.22868	4.26729	4.45756	5.33199	6.10276	3.46783	3.86293	4.12542	4.13593	4.62365	3.04408	2.88176	2.82438	3.19777	3.62458	2.81097	2.79657	2.90837	3.54496	3.73634	3.73195	3.11191	3.34427	3.12228	3.01761	5.528	3.86312	4.02315	ENSG00000116871	MAP7D1	protein_coding
THRAP3	4.53945	4.54115	4.0479	5.59938	4.29995	5.27662	4.7212	4.54482	4.50488	4.24521	5.17865	4.84114	5.38042	4.29639	4.48042	4.55908	4.70557	4.6082	5.62633	4.63844	4.53214	4.80362	4.73487	4.91174	4.76411	4.47538	4.71385	4.784	5.18716	4.99198	6.66811	6.5211	5.91029	ENSG00000054118	THRAP3	protein_coding
SH3D21	2.1738	2.70608	2.9104	1.51926	3.29028	2.36501	2.79873	2.4679	3.30997	3.70577	2.12447	2.35452	1.98407	1.63343	3.54605	2.30141	2.19312	2.17027	2.3655	2.08351	2.0835	1.72901	1.93917	2.22595	1.96673	2.27117	2.5814	2.28737	2.72635	2.59578	1.33638	0.254311	1.03709	ENSG00000214193	SH3D21	protein_coding
STK40	3.11722	3.5854	2.17343	4.2125	4.35666	3.12077	3.04489	3.22126	4.00154	3.87691	3.68967	3.52816	3.62453	3.21839	4.09026	3.3643	3.81164	3.70208	4.47555	4.64943	2.99825	3.53353	3.59032	4.53617	5.33147	3.74272	3.6119	3.76924	4.39011	3.78672	3.16235	3.42424	3.56547	ENSG00000196182	STK40	protein_coding
OSCP1	2.65923	3.46426	2.17343	3.97964	3.22409	2.73805	3.52221	3.74801	2.90258	3.42593	4.03071	3.90934	4.08643	3.5079	3.59198	3.29425	3.09661	3.02323	2.29335	3.20023	3.04758	3.03903	2.9891	3.64644	2.55747	3.37861	3.14566	3.12055	3.05131	2.59578	4.67136	4.67385	4.53632	ENSG00000116885	OSCP1	protein_coding
MRPS15	2.62717	3.28509	2.17343	1.24581	1.42012	2.50036	3.25511	3.73665	2.3328	1.41263	2.25572	2.39857	1.06653	2.85582	1.42017	3.70389	3.05986	2.97283	1.09541	2.90239	2.72262	2.79657	1.62231	2.51546	2.22104	3.20264	3.83516	2.25382	2.46027	3.17164	1.57739	1.63282	0.506572	ENSG00000116898	MRPS15	protein_coding
CSF3R	2.12871	2.84196	3.39582	3.42546	3.77015	1.29225	2.50175	2.69617	4.21664	3.38112	2.32568	2.50316	1.98407	3.74891	4.35285	2.30141	2.57815	2.14773	2.2174	3.7422	1.64462	2.13909	2.44764	3.50948	3.35324	2.27117	2.78785	2.71479	2.22258	2.7505	1.57739	0.254311	1.9805	ENSG00000119535	CSF3R	protein_coding
AL596257.1	0.674996	0.0666675	0.588468	0.970179	1.96512	0.521732	0.179823	0.798048	2.13923	1.75928	0.855538	0.472572	0.70396	2.37039	2.34169	0.597394	0.0316592	0.773758	-0.184699	9.07e-05	0.676325	0.0627433	0.544312	0.454573	0.235542	0.31511	0.840318	0.702406	0.243954	0.568299	0.684301	-0.482654	0.144002	ENSG00000284705	AL596257.1	lncRNA
AC117945.1	1.19583	1.57568	2.9104	1.78403	2.14759	1.38847	1.07291	1.24551	2.4919	2.3489	1.07455	1.32057	0.218534	3.21839	2.12972	1.42456	1.45616	0.991938	1.76283	2.76764	0.240226	1.72901	2.01824	2.39101	3.35324	0.880707	1.93985	1.86679	2.34632	1.51172	0.684301	1.83927	0.796079	ENSG00000234481	AC117945.1	lncRNA
GRIK3	6.36211	6.68703	6.56575	6.51829	7.09625	6.29069	6.6275	6.65678	7.3007	7.76256	6.91597	6.82357	6.50023	6.78993	7.69925	6.41386	6.89682	7.08646	6.72047	7.18	6.12861	6.51718	6.66671	7.01392	8.12769	6.39321	6.77105	6.44341	7.06113	6.80597	5.78983	5.89238	5.87192	ENSG00000163873	GRIK3	protein_coding
AL031430.1	0.238897	0.273118	2.17343	0.704104	1.16181	0.521732	0.179823	0.39751	1.80802	1.61194	-0.217219	0.0981766	0.218534	1.63343	0.792137	0.398085	2.67855	1.63478	-1.40709	1.53851	0.240226	0.965446	0.74362	0.640987	2.06742	0.715648	1.1373	0.488281	1.28577	1.51172	-0.538092	-2.06762	-0.341425	ENSG00000284650	AL031430.1	lncRNA
AL353604.1	5.5756	5.87996	5.79792	6.4334	6.02174	5.7984	5.90774	5.8868	6.04414	6.08051	6.13608	5.83414	6.14927	5.60305	6.2438	5.76603	5.47548	5.6559	6.07672	5.88738	5.77664	5.63853	5.63335	6.11721	6.16817	5.66702	5.4973	5.60764	6.04066	5.66552	5.54228	6.13695	5.9027	ENSG00000223944	AL353604.1	lncRNA
LINC01137	5.29354	6.52736	5.79792	5.57837	6.38496	5.72659	5.76048	5.91479	6.44665	7.9023	5.43556	5.75797	4.88529	6.42351	7.01675	5.21495	5.14787	5.14347	4.78273	7.22386	5.03846	5.08415	5.24269	6.70446	6.18694	4.96358	5.05755	5.1641	5.91305	5.37961	4.4161	5.11229	4.89889	ENSG00000233621	LINC01137	lncRNA
ZC3H12A	1.98432	1.32042	2.17343	2.18823	2.20363	1.98886	1.76479	1.53501	2.79399	2.14959	1.71922	1.53311	0.218534	0.0484661	2.71814	1.90998	1.97356	2.02941	1.53151	1.7976	2.45654	2.04698	1.93917	1.66268	2.03463	2.08064	2.18677	2.32016	2.17886	1.72584	0.684301	0.739738	1.9805	ENSG00000163874	ZC3H12A	protein_coding
MEAF6	3.29099	3.42151	0.588468	2.28907	4.4638	3.91808	4.38369	3.15453	2.95396	4.18912	3.15842	3.52816	4.86239	2.37039	3.62916	2.56206	2.41309	2.55993	2.2174	1.75752	2.26129	2.04698	2.23237	2.10439	1.85847	2.79019	2.69972	1.77516	2.03913	2.89023	5.17157	3.35865	3.35902	ENSG00000163875	MEAF6	protein_coding
SNIP1	3.60265	3.05273	2.9104	2.12142	2.9732	4.54801	3.43856	2.52184	4.34086	4.04145	2.90779	3.23203	3.51132	3.21839	4.81652	3.61474	3.90785	3.80651	5.33438	3.76259	3.04758	4.42488	4.4512	3.59095	4.13472	3.33659	3.69403	4.51331	4.39011	4.16248	4.14373	3.81503	3.81238	ENSG00000163877	SNIP1	protein_coding
AL034379.1	-2.2636	0.758545	0.588468	0.181683	-2.92565	-0.758376	1.45993	0.00158105	-0.610123	-1.7573	0.134254	0.297485	1.59705	0.0484661	-1.28878	-2.77184	-2.63131	-3.25599	-0.670126	-2.80726	-3.84724	-2.13889	-4.21058	-0.943976	-2.82335	-2.74378	-4.28897	-4.15558	-1.52158	-1.54718	3.65831	1.83927	0.506572	ENSG00000237749	AL034379.1	processed_pseudogene
DNALI1	2.34126	2.29697	2.9104	2.27684	2.11874	3.17574	2.12736	2.62402	2.46853	2.12806	1.89058	2.0015	3.10606	2.85582	2.22995	2.05259	2.29153	1.97923	4.28407	2.47814	1.98565	2.38467	2.23237	2.13575	2.13084	2.1142	2.25019	2.28737	2.38531	1.82206	2.12487	0.739738	1.03709	ENSG00000163879	DNALI1	protein_coding
GNL2	3.33134	3.80086	3.39582	3.45289	3.15472	3.17574	3.78186	3.7252	2.9285	2.4037	4.34476	4.13445	3.7295	2.85582	2.93559	3.6711	3.39106	3.54706	2.93868	3.1852	3.73019	3.694	3.57733	2.85398	2.88631	3.80568	3.34766	3.59262	3.02686	3.13465	3.80768	3.71374	3.60343	ENSG00000134697	GNL2	protein_coding
AL513220.1	2.03408	1.49551	2.17343	2.45017	1.67921	1.86053	1.07291	1.17992	1.7703	1.61194	1.52471	1.27403	0.218534	1.63343	1.75224	2.67662	2.41309	2.64286	1.6518	1.87456	2.17513	2.50497	2.05621	2.10439	2.43718	2.04629	2.42528	2.35222	1.7712	2.54028	1.04687	2.01985	2.29084	ENSG00000284748	AL513220.1	lncRNA
RSPO1	3.46432	3.92847	5.44645	3.93365	4.31911	3.30463	4.36115	4.94595	4.96965	5.25393	4.06691	4.32913	3.67797	3.95536	4.72674	3.1589	5.04347	4.96801	3.5778	5.19086	3.02313	3.80128	3.73779	4.81818	5.08554	3.01998	3.52482	4.01935	4.33142	3.68804	2.5208	2.68727	3.21929	ENSG00000169218	RSPO1	protein_coding
C1orf109	1.00942	1.65163	2.17343	1.91602	1.37203	1.29225	1.45993	1.58654	0.554264	1.48217	1.07455	0.835142	1.06653	0.0484661	1.16052	1.06946	1.39844	0.886968	1.40026	1.44066	1.19716	1.09377	1.57078	0.806046	0.720969	0.715648	1.06859	0.973708	1.01447	1.11579	2.5208	1.83927	1.72896	ENSG00000116922	C1orf109	protein_coding
CDCA8	2.99692	2.70608	2.17343	5.30345	2.87309	2.70106	2.12736	2.4679	3.06717	2.72383	3.84664	3.21981	2.941	3.5079	3.69377	2.69848	2.72625	2.82438	1.86593	3.32887	2.5278	2.75835	2.88746	3.03122	3.49255	2.81081	2.78785	2.94246	3.41388	3.27725	3.0864	4.50224	4.23147	ENSG00000134690	CDCA8	protein_coding
EPHA10	3.69833	4.18001	4.0479	3.79049	4.68168	3.57382	4.29133	3.96797	5.25385	5.1429	3.19626	3.6425	3.45119	3.21839	5.02898	3.30853	3.09661	3.43982	3.38299	3.43432	3.35244	3.08608	3.49678	3.46078	3.50458	3.24868	3.34766	3.53791	3.35616	3.46777	3.30321	2.88658	2.62205	ENSG00000183317	EPHA10	protein_coding
MANEAL	1.00942	1.41062	0.588468	0.508848	0.533777	1.64372	1.27936	0.39751	0.64042	0.282232	0.90208	0.700841	1.59705	0.0484661	0.565366	1.57393	1.06913	0.991938	1.09541	0.362661	-0.146797	0.493378	-0.303685	0.806046	0.449667	1.34368	0.665231	0.236742	1.20089	1.11579	1.57739	1.63282	0.506572	ENSG00000185090	MANEAL	protein_coding
C1orf122	1.10563	1.79249	2.17343	1.6	2.23085	-3.56573	2.73002	1.6363	2.0476	2.12806	0.947168	1.27403	1.35604	1.63343	3.20553	-0.656363	0.538619	-0.31739	0.177871	0.737056	0.240226	-0.373356	0.833818	0.640987	-0.0159964	-1.15882	0.234597	0.367987	-0.143069	-0.810213	5.51357	3.14184	3.16954	ENSG00000197982	C1orf122	protein_coding
MTF1	4.49573	5.01369	4.67593	4.44608	5.49079	5.10315	4.9499	5.07783	5.56325	5.74432	4.66458	4.80067	4.61085	5.25792	5.25989	4.23939	4.52182	4.36606	6.08209	4.84379	4.53214	4.7704	4.6567	4.62726	4.42774	4.32589	4.65648	4.6093	4.80395	4.65576	4.5063	4.19917	4.4762	ENSG00000188786	MTF1	protein_coding
INPP5B	5.44376	7.40034	7.0642	8.45162	8.03459	5.31385	7.85528	7.91887	8.04969	8.61327	8.32448	7.8213	8.01425	7.96136	8.91926	4.67937	5.25337	5.55458	6.40669	6.23622	4.87728	5.61733	6.03616	7.07182	5.46667	4.69084	5.62841	5.96466	6.79221	6.60087	7.2323	7.662	7.21163	ENSG00000204084	INPP5B	protein_coding
SF3A3	3.22825	3.39965	2.17343	2.89618	3.16886	4.12776	2.65787	2.91352	2.93704	3.08959	2.95271	3.05065	2.941	0.0484661	2.46199	3.37791	3.63548	3.74776	4.55484	3.96092	3.14145	4.76559	4.98172	3.94089	3.95363	3.35073	3.84546	4.17085	4.57856	4.23418	4.4468	3.14184	3.6765	ENSG00000183431	SF3A3	protein_coding
FHL3	1.00942	1.57568	2.17343	2.28907	2.62893	1.38847	1.45993	2.05743	2.77507	2.93696	2.18219	1.88245	1.59705	3.21839	2.88729	1.70929	2.29153	2.67475	0.914837	1.7976	1.88068	0.965446	1.7667	1.52733	2.68972	1.5539	1.93985	1.91051	1.11069	1.82206	2.63183	2.79036	2.8285	ENSG00000183386	FHL3	protein_coding
UTP11	3.27038	3.91312	3.39582	2.54498	2.35975	2.84366	3.39484	3.26935	2.34568	2.3674	3.19626	2.95062	2.14453	2.37039	2.44541	3.30853	2.90267	2.5769	2.56254	2.72671	4.20261	2.65812	3.02783	2.835	2.33315	3.30788	2.67682	2.44434	3.09901	2.97638	3.3688	2.79036	2.6942	ENSG00000183520	UTP11	protein_coding
POU3F1	1.43684	1.49551	2.17343	0.629142	2.47807	2.45664	2.50175	1.36836	1.94975	2.60416	1.74498	1.71833	2.42017	2.37039	3.2444	3.32268	1.51165	2.85253	1.53151	1.53851	1.10696	2.19739	0.998878	1.47924	2.33315	3.03758	1.06859	0.0923525	1.51404	1.72584	0.684301	0.739738	1.03709	ENSG00000185668	POU3F1	protein_coding
MIR3659HG	4.13443	4.25497	4.49536	4.95779	4.54738	4.27347	4.53234	4.27329	5.00052	4.58651	4.17035	4.34047	3.91897	3.5079	4.61626	4.45377	3.92839	4.37579	4.39165	5.41352	4.36708	4.37523	4.48639	4.81818	5.45742	4.51988	4.25407	4.25805	4.35125	4.14398	3.43153	4.27223	4.30243	ENSG00000224592	MIR3659HG	lncRNA
LINC02786	2.30118	2.77562	2.9104	3.68341	3.16886	2.45664	2.41686	2.49512	3.20078	3.08959	3.13912	3.33764	3.32287	1.63343	3.6144	2.27255	1.93348	2.31892	1.6518	3.20023	2.49261	2.10904	2.23237	3.67874	2.33315	2.27117	2.34039	2.78694	4.95415	3.37565	1.57739	1.63282	1.42411	ENSG00000284623	LINC02786	lncRNA
AL390839.1	0.543751	0.273118	0.588468	1.34284	-0.423154	2.50036	1.45993	0.145971	-0.944542	-0.679294	0.652721	-0.0128547	1.35604	0.0484661	-0.345367	0.852651	0.176049	-0.31739	3.6373	0.965325	-0.387805	1.51646	1.14698	0.954144	-0.320851	-0.628306	0.465922	1.20198	0.800348	0.0377841	1.04687	1.63282	0.506572	ENSG00000286552	AL390839.1	lncRNA
AL390839.2	2.45521	2.63301	2.9104	2.05138	2.47807	2.80931	1.6204	2.35357	2.61404	2.58848	1.69298	2.35452	2.42017	1.63343	2.22995	3.06105	2.38364	2.10156	2.43421	3.62458	1.51032	1.68893	2.6096	4.14734	4.53127	2.70468	2.28089	2.18427	4.75268	3.55436	1.57739	0.254311	1.72896	ENSG00000287987	AL390839.2	lncRNA
LINC01343	-0.148126	1.12112	2.17343	0.377604	1.67921	0.957831	1.45993	0.882937	1.35207	1.86719	0.70616	0.897878	1.35604	3.21839	1.51857	0.852651	0.307294	0.368501	1.09541	0.465754	-0.677312	0.824584	0.43328	0.454573	-0.948882	0.194816	-0.0410379	0.488281	-0.384077	-3.13214	-2.12305	0.739738	-0.341425	ENSG00000237290	LINC01343	lncRNA
AL513479.1	1.36089	4.69266	5.34336	2.53475	6.26664	1.64372	4.00182	4.22533	5.94182	6.3046	2.00162	3.16984	2.14453	4.80335	5.29039	-0.108875	1.76101	1.42583	2.62266	2.01716	-0.387805	0.583575	0.833818	2.2548	3.87246	1.22584	1.06859	1.33628	2.34632	1.82206	-2.12305	-0.482654	-1.07839	ENSG00000275350	AL513479.1	processed_pseudogene
LINC01685	4.4041	3.95868	4.28891	4.64469	5.83479	4.12776	3.8482	4.23343	5.86784	6.16752	4.01491	3.87856	3.62453	4.69232	6.10683	4.49807	4.09207	4.20071	3.97373	4.4564	4.45197	4.19382	4.13372	4.34814	4.82291	4.34014	4.23851	4.1252	4.09313	4.12525	3.43153	3.71374	3.81238	ENSG00000238063	LINC01685	lncRNA
AL354702.1	4.45064	4.86208	4.8364	4.41015	5.44212	5.05998	4.31498	4.6991	5.47807	6.01456	4.59191	4.62638	4.61085	4.90645	5.60976	4.54104	4.34979	4.30625	3.87831	4.366	3.88747	4.22218	4.34784	4.3005	4.7889	4.52612	4.17456	4.09709	4.60357	4.21659	4.02669	4.04091	4.07811	ENSG00000284632	AL354702.1	lncRNA
AL139260.1	3.99064	4.87798	2.9104	5.07716	2.89026	3.03418	5.14725	5.48667	3.31653	2.52399	6.82831	6.35522	6.16807	1.63343	3.19565	3.99634	2.90267	3.26234	2.89059	2.26598	4.68804	2.30737	2.80065	2.71553	2.3861	4.05063	3.12889	3.17534	1.93785	1.91225	5.26065	5.13206	4.18214	ENSG00000228436	AL139260.1	lncRNA
AKIRIN1	2.38025	2.67001	2.17343	2.02238	2.70855	2.31691	2.50175	2.35357	2.3198	2.76627	2.12447	2.2858	2.941	2.85582	2.15033	2.60898	1.76101	2.61026	1.6518	2.11557	2.66056	2.35936	2.0932	2.44208	2.41187	2.46567	2.42528	2.28737	1.64834	2.54028	3.89931	2.01985	2.38104	ENSG00000174574	AKIRIN1	protein_coding
NDUFS5	0.399362	2.90539	0.588468	0.331061	-0.118299	0.682196	2.41686	1.17992	-0.338821	-1.22678	1.55416	1.07121	1.8035	0.0484661	-0.90176	0.852651	0.0316592	0.368501	-0.670126	-0.691787	0.545081	0.583575	-0.510136	0.550789	0.449667	0.62545	0.665231	-0.0681122	-1.03615	-0.810213	5.75346	3.60481	3.06457	ENSG00000168653	NDUFS5	protein_coding
MACF1	7.73122	7.60164	7.09626	7.53876	7.19026	7.69342	7.89505	7.76523	7.39318	7.32219	7.37884	7.31519	7.62282	7.24814	7.19472	7.75727	7.38039	7.25214	7.31059	7.55869	7.88281	7.29365	7.24424	7.38898	7.98749	7.80086	7.36969	7.41	7.27997	7.32216	7.98416	7.89672	7.73218	ENSG00000127603	MACF1	protein_coding
BMP8A	3.97798	3.30874	3.39582	3.78187	3.81581	3.06363	3.60129	3.82512	4.41607	4.81256	3.57226	3.70523	3.51132	3.74891	4.11669	3.85752	3.51844	3.44907	2.73587	3.42155	3.55364	3.24654	3.4689	3.30395	3.77656	3.6428	3.43213	3.46648	3.31636	3.60933	2.63183	3.71374	3.71169	ENSG00000183682	BMP8A	protein_coding
PPIEL	2.08217	1.85808	0.588468	3.14516	4.41122	2.94206	1.89603	1.24551	2.15395	1.51572	2.27353	1.9432	2.42017	0.0484661	2.17065	1.90998	1.8061	2.02941	2.98523	2.68459	2.41955	2.04698	2.63491	3.12797	2.3861	2.24111	2.34039	2.47378	2.72635	3.17164	3.65831	4.08213	4.34787	ENSG00000243970	PPIEL	transcribed_unprocessed_pseudogene
PABPC4	1.98432	2.74127	3.75839	1.78403	2.66929	2.58402	2.79873	2.49512	3.48318	3.73456	2.04374	2.1377	1.35604	3.5079	2.87496	1.79294	1.76101	2.23586	1.76283	1.87456	1.64462	1.84296	1.97925	1.90037	2.1916	2.49143	1.64177	2.35222	1.88441	1.11579	3.49166	2.88658	2.46593	ENSG00000090621	PABPC4	protein_coding
HEYL	2.45521	3.23659	0.588468	2.37187	3.43775	2.26716	2.50175	3.04827	3.87841	3.42593	2.23768	2.87467	2.54046	3.21839	3.11406	2.35744	2.22668	2.48996	1.76283	2.57356	2.34259	2.79657	3.04681	2.36478	2.68972	2.56607	2.67682	1.99417	1.7712	2.84514	1.78384	2.18031	1.42411	ENSG00000163909	HEYL	protein_coding
NT5C1A	2.75135	2.96614	2.17343	1.67645	3.19674	3.09248	3.71232	3.36098	2.52625	2.27245	2.7127	3.53805	4.20039	2.37039	2.51062	2.84287	2.57815	3.2518	3.07404	3.25882	2.75268	3.31397	3.00859	2.9803	2.73124	3.01998	2.76632	2.94246	3.09901	2.84514	1.57739	2.57624	2.29084	ENSG00000116981	NT5C1A	protein_coding
HPCAL4	2.91962	4.40515	2.9104	4.33843	3.18287	2.94206	3.67625	3.8358	3.674	3.08959	4.33207	3.6607	3.18201	2.85582	3.73529	2.69848	2.57815	2.9206	2.2174	2.45326	2.92095	2.94006	2.92898	2.79626	2.81085	2.41272	2.42528	2.68992	2.92468	2.48257	5.76569	4.37533	3.87581	ENSG00000116983	HPCAL4	protein_coding
PPIE	4.61496	4.70162	4.49536	3.87808	4.43483	4.22217	4.40589	4.46446	5.09127	4.78874	4.01491	4.19816	3.62453	4.80335	4.61255	4.42783	4.58786	4.60406	4.28407	5.80867	4.39594	4.63984	4.40045	5.32281	6.34908	4.51988	4.94226	4.44805	4.38049	4.21659	2.5208	3.81503	3.00907	ENSG00000084072	PPIE	protein_coding
BMP8B	2.94585	2.59505	2.17343	3.24267	3.11144	2.36501	2.98718	3.01104	3.13552	3.26754	2.6459	2.56246	2.75459	4.13593	3.1857	2.67662	2.62922	2.61026	2.56254	2.32202	2.38158	2.13909	2.84471	2.44208	2.3861	2.89042	2.47922	2.58589	2.49634	2.70075	1.57739	3.28994	3.00907	ENSG00000116985	BMP8B	protein_coding
AL033527.2	0.0583246	0.88979	0.588468	-4.01471	0.915648	-0.758376	1.89603	0.798048	0.204321	1.94314	-0.217219	0.472572	0.218534	1.63343	0.0551711	-4.3568	-2.63131	-2.51902	-2.99205	-1.58487	-1.52531	-1.65346	-0.510136	-1.59605	-2.82335	-1.15882	-1.96704	-1.34822	-1.52158	-1.54718	2.12487	1.63282	0.144002	ENSG00000261798	AL033527.2	lncRNA
LINC02811	1.50899	-0.826417	2.17343	-0.107823	0.533777	0.521732	0.542393	0.611635	-0.182702	-0.839759	-0.987737	-0.74982	-0.518432	0.0484661	-1.28878	1.13505	0.828126	0.288331	-0.184699	9.07e-05	1.93412	-0.212891	0.544312	-0.0110901	-0.0159964	1.77978	0.569016	-0.98565	0.404419	0.955322	-2.12305	0.739738	0.144002	ENSG00000284678	LINC02811	lncRNA
TRIT1	3.75876	3.74993	3.39582	3.70182	4.84473	3.30463	3.63925	3.5152	3.57355	4.01236	3.77967	3.83113	3.38846	3.21839	3.29155	3.88637	3.96861	3.80651	3.38299	5.00652	4.05363	3.76318	4.00374	4.9651	4.87477	4.222	3.74995	3.98908	5.33889	4.38356	3.98547	3.14184	3.56547	ENSG00000043514	TRIT1	protein_coding
MYCL	2.62717	5.29992	3.39582	1.8012	3.35357	3.00412	5.26121	5.77185	3.61138	3.74166	4.08719	4.62638	3.51132	3.21839	2.70426	1.94698	1.66637	2.37822	1.86593	1.75752	2.78212	1.80597	2.0932	2.10439	2.13084	2.04629	2.18677	2.03425	1.82892	1.26018	1.33638	1.39181	1.58457	ENSG00000116990	MYCL	protein_coding
MFSD2A	4.9491	4.5511	5.79792	5.36971	6.26664	4.52703	5.41139	5.73522	6.79076	6.17147	4.14155	4.72483	4.66479	5.77639	6.77855	3.62619	4.61345	4.93877	4.10598	4.69258	4.16957	4.2705	4.39305	4.25837	4.11132	4.20653	4.86332	4.28322	4.39967	4.47519	2.26926	2.57624	2.6942	ENSG00000168389	MFSD2A	protein_coding
CAP1	3.22825	3.35491	2.17343	3.3162	3.94471	3.14851	3.25511	3.33108	2.74621	2.14959	3.71596	3.38221	3.32287	2.85582	2.95914	3.49495	3.77809	3.21974	2.98523	3.07538	3.39117	3.35296	3.02783	3.34479	3.63061	3.77454	3.51193	3.10181	3.16772	3.49722	5.36076	3.86312	4.23147	ENSG00000131236	CAP1	protein_coding
PPT1	3.09395	2.55605	4.67593	3.70639	5.23925	2.84366	2.50175	2.78708	5.60938	6.10414	3.01756	2.93575	2.28892	4.29639	6.19875	3.06105	3.31511	3.34392	2.93868	4.52365	2.92095	3.32708	3.33632	4.3074	6.43953	2.81081	2.98716	3.21075	3.18991	3.2429	4.28634	3.14184	3.06457	ENSG00000131238	PPT1	protein_coding
RLF	4.64729	3.81744	3.75839	4.61828	3.59267	4.27347	4.08671	3.75928	3.39298	2.76627	4.32354	3.98353	4.20039	2.85582	3.32819	4.70119	4.41673	4.58741	4.1475	4.27666	4.95689	4.56432	4.37062	4.41996	4.25346	4.59903	4.54076	4.3797	4.00824	4.4301	4.53516	4.64663	4.53632	ENSG00000117000	RLF	protein_coding
ZMPSTE24	2.65923	5.04922	5.79792	4.02421	2.50061	2.45664	3.8482	3.84641	2.52625	2.19172	5.88986	5.7706	4.93003	3.21839	2.57302	2.35744	3.76673	3.48548	2.73587	2.52664	3.35244	3.35296	3.06555	3.20392	2.71063	2.72654	3.31836	3.15731	2.87074	2.97638	3.60487	3.42424	4.02315	ENSG00000084073	ZMPSTE24	protein_coding
COL9A2	3.33134	4.24274	4.67593	2.9356	4.37508	3.80059	5.07983	4.9704	4.64954	4.77148	4.35734	4.33481	4.63807	4.13593	4.58253	3.73595	3.62294	3.46739	3.31173	3.63568	4.00451	3.37839	3.74943	3.50948	3.56323	3.523	3.76088	3.56552	3.37566	3.2429	3.00623	2.3247	2.76291	ENSG00000049089	COL9A2	protein_coding
AL031985.2	-1.52664	1.01008	0.588468	-1.51221	-4.51062	-1.98077	0.179823	0.508541	-5.4681	-3.34226	1.22858	0.387683	1.35604	0.0484661	-3.40426	-2.03487	-0.515829	-1.67103	-1.40709	-2.80726	-3.84724	-2.87586	-0.751144	-2.81845	-4.40831	-4.32875	-1.96704	-1.83365	-1.52158	-1.54718	2.12487	1.63282	0.796079	ENSG00000227311	AL031985.2	processed_pseudogene
SMAP2	4.45064	4.18001	4.28891	4.3443	4.2207	4.24805	3.63925	4.18411	3.97276	4.10895	3.79208	3.80681	3.45119	2.85582	4.03592	4.50428	4.21418	4.19522	3.85344	4.37926	4.36708	4.08993	4.3169	4.32791	4.34323	4.16711	3.97313	4.30795	3.82183	3.68804	5.13433	4.56174	4.43468	ENSG00000084070	SMAP2	protein_coding
AL031985.4	0.399362	-0.463847	0.588468	0.377604	0.13324	-0.395806	-1.04257	-1.07642	-0.513908	-1.46779	0.807443	0.769554	1.06653	0.0484661	-0.596906	-0.108875	0.427588	0.44445	0.177871	-0.304764	0.796619	0.0627433	0.312986	-0.15548	-1.23839	0.800537	-0.201503	0.599312	0.243954	0.568299	-0.538092	0.254311	0.506572	ENSG00000284677	AL031985.4	lncRNA
ZFP69B	1.36089	2.77562	3.39582	3.55767	4.11509	1.29225	2.86432	3.39028	4.53049	3.91513	2.73858	3.078	2.14453	3.5079	4.49661	2.08614	1.56509	1.87329	1.6518	2.34924	2.49261	1.87903	1.7667	1.90037	1.85847	1.97503	1.97782	2.32016	2.38531	1.72584	2.26926	2.68727	2.5461	ENSG00000187801	ZFP69B	protein_coding
ZFP69	1.76614	2.24887	2.17343	2.02238	2.76551	1.79182	2.73002	2.67252	2.30668	2.63502	1.95822	2.08476	0.70396	2.37039	2.84998	1.75172	1.97356	0.991938	0.914837	1.38913	1.76747	1.42182	1.51734	1.66268	1.31961	1.28596	1.26562	1.91051	1.71108	0.327291	2.12487	2.01985	2.09153	ENSG00000187815	ZFP69	protein_coding
AL603839.3	1.00942	4.01728	3.39582	4.70525	1.59791	1.64372	4.21796	4.66953	2.3711	1.37656	6.07899	5.39178	5.36421	2.85582	2.32366	1.66557	1.51165	1.4989	1.09541	0.893176	1.76747	0.748635	1.40413	1.47924	0.949238	1.16311	1.90086	1.67731	0.911379	0.955322	3.98547	4.04091	3.64043	ENSG00000238287	AL603839.3	lncRNA
EXO5	1.82386	1.22421	2.17343	-0.242124	2.02854	1.47866	0.831899	0.963107	1.56532	2.45648	1.03332	1.17618	1.06653	1.63343	1.07687	1.70929	1.51165	1.04169	1.40026	0.362661	1.82519	1.56155	1.07483	1.47924	1.14628	1.73734	1.06859	1.45913	0.800348	1.11579	0.198874	0.254311	-0.341425	ENSG00000164002	EXO5	protein_coding
ZNF684	1.64329	2.03865	3.75839	1.96257	1.82923	1.56355	2.41686	3.3159	2.26661	2.4037	2.23768	2.33197	-0.518432	0.0484661	1.35063	1.70929	2.35359	1.53409	1.53151	1.33569	1.76747	1.68893	2.01824	1.82541	1.26411	1.97503	2.05088	1.91051	1.20089	2.29412	1.96441	1.39181	1.86021	ENSG00000117010	ZNF684	protein_coding
RIMS3	4.70218	4.82156	5.11203	5.27454	4.34425	3.76519	5.16037	5.36283	4.40072	4.53835	4.98685	4.47515	4.61085	4.13593	4.75056	4.64601	4.5486	4.86813	3.82813	4.2188	4.4611	4.66589	4.49333	4.48838	4.34991	4.5073	4.64473	4.54139	3.9957	4.26874	5.84849	4.37533	3.87581	ENSG00000117016	RIMS3	protein_coding
AL031289.2	-0.148126	-0.463847	0.588468	2.23953	-0.423154	-1.2438	-0.305604	1.11121	0.146606	-0.679294	2.35943	0.835142	0.70396	2.37039	-0.0350267	-0.26934	0.307294	0.44445	-2.99205	9.07e-05	-3.84724	0.397162	-0.123113	0.240449	-0.320851	0.31511	-0.201503	-0.696143	0.0633821	0.955322	2.5208	4.37533	2.6942	ENSG00000287743	AL031289.2	lncRNA
NFYC-AS1	1.70602	4.29104	3.75839	0.704104	4.02466	1.64372	3.8482	4.20074	4.26491	3.94006	2.50223	3.41475	2.75459	3.5079	4.21779	-0.26934	1.51165	1.7289	2.68037	4.33909	0.676325	1.768	1.97925	4.02704	4.10344	0.31511	1.49239	1.27069	2.87074	2.42245	-0.538092	-2.06762	-0.341425	ENSG00000272145	NFYC-AS1	lncRNA
NFYC	5.22558	5.96428	6.08032	5.43856	4.80906	5.14508	5.33247	5.74376	4.93171	4.83931	6.88372	6.50505	5.86815	4.69232	4.68497	5.55459	5.36305	5.27149	5.71875	5.15274	5.60603	5.14095	5.31494	5.01233	5.36812	5.66984	5.30162	5.16861	5.27284	4.99198	6.10095	5.39999	5.73325	ENSG00000066136	NFYC	protein_coding
KCNQ4	4.59023	4.87005	4.8364	4.90316	5.18809	4.59918	5.26121	5.05972	5.70119	5.29074	4.72408	4.72915	4.49652	4.69232	5.86331	4.71734	4.61345	4.99352	4.94458	5.02773	4.53214	4.92504	4.83108	4.8843	5.77284	4.64567	4.87343	4.80732	5.05434	4.70706	4.25199	3.60481	3.99486	ENSG00000117013	KCNQ4	protein_coding
CITED4	0.674996	2.63301	0.588468	1.61949	3.23758	0.826586	2.50175	2.76488	3.26321	3.50323	1.58301	2.1377	2.65149	3.21839	3.82135	1.06946	1.14128	1.46283	0.177871	0.131335	0.676325	1.15389	1.07483	0.35148	1.01795	0.426141	0.465922	0.888819	0.0633821	0.568299	0.198874	0.739738	-2.66335	ENSG00000179862	CITED4	protein_coding
AL391730.2	-2.2636	0.273118	0.588468	2.06566	0.618666	-0.395806	0.542393	0.963107	1.52058	-0.0692404	0.652721	0.0981766	-0.518432	1.63343	1.85627	-0.897371	0.538619	0.0170287	1.6518	2.01716	-1.03988	-0.553928	0.43328	1.02286	3.22831	-0.241283	0.234597	0.0923525	0.800348	-0.810213	0.684301	-2.06762	0.506572	ENSG00000286668	AL391730.2	lncRNA
CTPS1	7.18967	5.7735	5.94602	5.10855	4.82254	10.1729	7.95461	5.38483	3.73402	4.47579	4.92339	4.7205	8.51407	8.09831	4.11144	5.05047	7.15931	7.20105	11.5479	7.62005	5.29487	7.60628	7.20886	7.26326	7.17712	5.31691	7.04921	8.00776	8.62944	7.47611	5.26065	6.1467	5.7671	ENSG00000171793	CTPS1	protein_coding
SCMH1	5.26778	4.40515	5.11203	4.89117	4.87955	4.77856	4.08671	4.01575	4.42216	4.57859	4.73698	4.36843	3.51132	4.80335	5.24559	5.14901	5.09888	5.1176	4.55484	5.22432	5.31011	5.17399	4.90577	5.11032	5.1289	5.29514	5.28657	5.20856	4.89458	4.85085	4.86563	4.85125	5.1632	ENSG00000010803	SCMH1	protein_coding
AC093151.7	3.87253	4.38304	2.9104	3.22369	3.62381	3.76519	3.8482	4.27329	3.77269	4.13617	3.72246	4.26513	3.32287	4.44078	3.52253	3.96963	4.26351	4.14489	3.92681	4.81966	3.77482	3.98626	4.10684	4.50047	5.77035	3.7534	4.57831	3.99924	4.77488	4.35167	2.83114	2.45594	2.38104	ENSG00000287400	AC093151.7	lncRNA
FOXO6	4.82032	6.00828	5.23232	3.71547	4.73494	4.5687	5.06595	5.23545	5.30915	4.70396	5.99425	6.34681	5.83324	4.80335	4.21779	4.40807	5.57977	5.39626	4.47555	5.70449	4.05363	5.08028	5.50539	5.33637	5.65103	4.48183	4.71946	4.95556	5.76936	5.09186	3.75959	2.97678	3.71169	ENSG00000204060	FOXO6	protein_coding
EDN2	2.34126	3.28509	4.0479	2.72675	3.89452	2.36501	2.58192	2.99206	4.31817	4.93542	2.97465	3.34891	2.42017	4.13593	5.16179	2.05259	3.36116	2.48996	1.96214	4.25523	2.17513	2.434	2.88746	3.68935	4.47738	1.69362	2.34039	1.8217	4.50964	3.46777	1.04687	1.39181	0.506572	ENSG00000127129	EDN2	protein_coding
HIVEP3	7.46148	7.83128	7.24668	7.70852	7.41457	8.08038	7.92033	7.96036	7.73448	7.4339	8.37279	8.12034	7.9314	7.18802	7.46533	7.46218	8.46958	7.94879	8.68787	7.62005	7.36039	7.63557	7.51436	7.54386	7.68345	7.36605	7.47217	7.48512	7.6628	7.55698	7.05437	7.06937	7.16478	ENSG00000127124	HIVEP3	protein_coding
AL158216.1	3.3706	1.85808	2.17343	2.95107	3.94471	4.83087	3.25511	2.05743	3.02775	3.95236	2.20092	2.77792	2.28892	1.63343	3.33721	2.56206	3.61028	3.93054	5.844	3.62458	2.86701	4.44306	4.68121	3.5214	3.71581	2.56607	3.81432	4.25805	4.24925	4.12525	2.73493	3.6603	2.62205	ENSG00000287587	AL158216.1	lncRNA
FOXJ3	5.40173	5.26407	5.34336	5.80067	5.52143	6.02486	5.26121	5.41721	5.98156	5.88415	5.32248	5.2814	5.48906	5.60305	5.4855	5.3419	5.47198	5.45252	6.75782	5.60354	5.37435	5.6359	5.45654	5.68538	5.56753	5.38034	5.47092	5.64046	5.72824	5.81914	6.32403	5.9713	5.85628	ENSG00000198815	FOXJ3	protein_coding
RIMKLA	4.0998	3.08047	2.9104	5.44813	4.28704	5.92412	4.66709	3.56743	3.73402	3.48641	3.54319	3.51821	4.79142	5.40602	5.45683	3.64882	4.16311	4.15623	6.86126	4.19649	3.94067	4.54761	4.36307	4.31427	4.11916	4.11005	4.44913	4.41048	5.15931	4.54734	4.25199	4.5323	4.02315	ENSG00000177181	RIMKLA	protein_coding
ZMYND12	2.80965	2.29697	2.17343	2.62433	2.02854	2.66309	2.92706	1.94348	2.07879	2.1062	2.06435	2.7945	2.54046	1.63343	2.0442	2.41138	2.81715	2.52537	3.27473	2.66306	2.69192	3.28737	2.05621	2.63002	2.71063	2.63704	3.00566	2.78694	2.69565	2.54028	1.96441	2.3247	2.6942	ENSG00000066185	ZMYND12	protein_coding
PPCS	2.30118	0.88979	2.17343	1.73124	1.55547	1.29225	1.07291	0.39751	1.62993	1.3016	1.11462	0.700841	0.218534	2.85582	1.61069	1.70929	2.05052	1.4989	1.96214	1.53851	1.64462	2.10904	1.85551	1.42948	1.31961	2.08064	1.93985	1.8217	1.44189	1.11579	2.26926	2.88658	1.86021	ENSG00000127125	PPCS	protein_coding
CCDC30	4.5735	4.44838	4.49536	4.74573	5.60182	4.59918	4.03068	3.91856	4.72788	7.52528	4.86878	4.73346	4.46646	5.88136	6.57159	4.55908	4.28756	4.31639	4.90881	4.58219	4.27688	4.49628	4.34784	4.94311	4.86081	4.40935	4.30722	4.5621	4.94765	4.44529	5.51357	4.85125	5.03013	ENSG00000186409	CCDC30	protein_coding
AC098484.4	0.238897	0.614155	2.17343	-0.390223	0.44358	0.521732	1.27936	1.30824	0.760714	1.00352	0.90208	1.07121	0.70396	1.63343	1.31456	0.398085	0.538619	0.368501	-1.40709	-0.691787	-0.387805	-0.373356	0.181742	-0.702968	-0.160386	-0.0808187	-0.0410379	-0.455135	-1.03615	-0.810213	-0.538092	-2.06762	-0.341425	ENSG00000285728	AC098484.4	lncRNA
YBX1	3.35111	3.71496	4.0479	3.10423	2.8203	3.48955	3.34975	3.13736	2.70682	3.04432	3.24221	3.33764	3.51132	1.63343	2.82456	3.17458	3.59751	3.55565	3.54711	3.02563	3.31263	3.23267	3.30512	2.89121	2.73124	3.35073	3.48582	3.0441	3.00198	3.2429	4.99589	3.48697	3.84444	ENSG00000065978	YBX1	protein_coding
CLDN19	0.543751	2.03865	2.17343	1.05854	2.3842	0.521732	1.07291	1.98247	1.75106	4.43253	1.19159	1.36566	1.35604	3.21839	3.49056	1.79294	0.427588	0.44445	1.09541	2.01716	1.70735	0.824584	1.34401	2.96291	1.2064	1.69362	1.38346	1.91051	4.44651	2.93395	0.684301	1.10231	0.144002	ENSG00000164007	CLDN19	protein_coding
P3H1	2.62717	2.70608	2.17343	2.99651	2.58742	2.73805	2.58192	2.78708	2.86729	2.80749	3.16797	2.61941	1.98407	2.37039	2.39448	2.08614	2.55192	2.59368	2.05234	2.72671	2.38158	2.59446	2.53089	2.85398	2.2499	2.30061	2.50545	2.81021	2.78585	2.15326	2.63183	3.35865	3.40274	ENSG00000117385	P3H1	protein_coding
AC098484.3	0.399362	1.32042	2.17343	-0.314274	2.4319	0.521732	2.01632	1.42608	1.42671	2.76627	0.807443	0.957999	0.70396	1.63343	2.19069	1.06946	1.06913	0.288331	-0.184699	0.652167	1.10696	0.965446	1.21569	0.35148	0.115248	-0.0808187	0.996437	0.236742	-0.384077	0.327291	0.198874	-0.482654	-1.07839	ENSG00000283580	AC098484.3	protein_coding
TMEM269	1.19583	2.70608	0.588468	1.83495	3.00508	1.56355	1.6204	2.4679	2.7559	2.23265	1.63905	1.71833	1.8035	0.0484661	2.49459	1.47609	1.8061	1.42583	1.86593	1.03404	2.0835	1.84296	1.7667	1.90037	0.80114	1.22584	1.59368	1.33628	1.64834	1.82206	2.40051	2.3247	1.9805	ENSG00000274386	TMEM269	protein_coding
SVBP	-1.04121	3.5659	0.588468	-0.470393	0.44358	-0.395806	3.71232	3.61784	1.10175	-0.534904	1.98008	2.18878	2.42017	0.0484661	0.22023	-0.656363	-0.515829	-0.593025	0.467378	9.07e-05	0.545081	-0.212891	-0.303685	-0.943976	-1.60096	-0.869315	-1.96704	-4.15558	-2.25855	-0.810213	-0.538092	-2.06762	-2.66335	ENSG00000177868	SVBP	protein_coding
ERMAP	1.76614	1.32042	2.9104	1.41155	1.75617	0.957831	0.542393	1.42608	2.35844	2.65021	1.55416	0.700841	-2.10339	2.37039	2.88729	2.08614	1.56509	1.7884	1.53151	2.42795	1.64462	1.84296	1.7667	1.66268	2.81085	1.45261	2.08607	1.95295	1.7712	1.51172	1.04687	0.739738	1.24354	ENSG00000164010	ERMAP	protein_coding
ZNF691	1.19583	1.01008	2.9104	2.30119	1.82923	1.38847	0.179823	1.6363	1.7703	1.54851	1.11462	1.32057	1.35604	2.37039	1.58063	0.77248	1.27558	1.53409	1.40026	1.22248	1.10696	0.824584	1.28128	1.2113	1.2064	0.529235	0.996437	0.798621	0.911379	0.327291	1.96441	2.18031	1.42411	ENSG00000164011	ZNF691	protein_coding
AL512353.2	4.29609	1.01008	2.17343	1.08682	2.17588	2.16219	1.07291	0.611635	1.16125	0.854138	1.11462	0.897878	1.06653	2.85582	1.51857	4.05683	2.35359	2.52537	1.40026	1.98281	4.78576	1.768	2.01824	1.74634	2.03463	3.67688	2.50545	1.77516	1.58276	2.15326	0.198874	-0.482654	-0.341425	ENSG00000233708	AL512353.2	processed_pseudogene
SLC2A1	3.38984	4.87005	4.49536	3.82868	3.88599	3.37678	4.64859	5.09573	3.98517	3.73456	4.20789	4.52568	4.16339	3.5079	3.82135	3.55609	3.46321	3.47646	3.3478	3.49652	3.65261	3.35296	3.38188	3.7615	4.16533	3.48503	3.52482	3.31203	3.68787	3.3108	4.25199	4.61888	4.23147	ENSG00000117394	SLC2A1	protein_coding
SLC2A1-AS1	2.03408	2.24887	0.588468	2.40595	1.89877	1.98886	1.27936	1.42608	1.78928	1.09515	1.49466	1.91314	1.8035	0.0484661	1.90559	1.66557	1.71447	1.84555	2.43421	2.20769	1.98565	2.22568	2.19882	1.74634	2.03463	2.14699	2.4525	1.77516	1.64834	1.51172	1.04687	2.01985	2.62205	ENSG00000227533	SLC2A1-AS1	lncRNA
FAM183A	1.87935	2.09415	2.17343	2.61464	2.3842	1.64372	2.32666	2.16304	2.28009	2.58848	2.00162	2.60068	2.75459	2.37039	2.3771	2.11893	2.67855	2.50778	2.29335	3.36932	2.38158	2.71909	2.92898	4.27959	3.24274	2.08064	3.14566	3.17534	4.39011	4.14398	2.26926	2.97678	2.6942	ENSG00000186973	FAM183A	protein_coding
EBNA1BP2	3.09395	2.59505	3.39582	3.15187	2.58742	5.21235	3.20536	2.85169	2.79399	1.94314	2.57585	2.46223	3.18201	3.74891	2.88729	3.0269	3.53192	3.7251	6.20024	3.53259	2.41955	4.25686	4.64429	3.66805	3.19902	2.68248	3.6119	4.20637	4.40916	3.83364	4.06677	2.57624	3.11801	ENSG00000117395	EBNA1BP2	protein_coding
C1orf210	1.19583	0.453691	0.588468	-0.173412	0.698837	0.826586	-1.04257	-1.07642	0.871746	1.48217	-0.827272	-0.264393	0.218534	1.63343	0.89342	1.47609	0.737928	0.288331	-0.670126	-0.144299	1.64462	0.397162	0.181742	-0.15548	0.877088	0.956656	0.920488	-0.455135	0.0633821	0.77475	-2.12305	-2.06762	-0.341425	ENSG00000253313	C1orf210	protein_coding
TIE1	3.40882	3.13441	2.9104	2.91208	4.14402	3.12077	3.43856	3.5152	3.73402	4.00647	2.75135	3.11808	2.14453	3.74891	3.20553	3.19009	2.96364	2.7515	2.43421	2.8839	3.33267	2.92289	3.22405	2.90948	3.05929	3.18695	3.14566	3.06359	2.69565	3.13465	2.12487	3.42424	2.6942	ENSG00000066056	TIE1	protein_coding
MPL	2.1738	1.92082	2.17343	1.31919	2.50061	3.12077	0.831899	1.30824	1.7118	3.44347	1.36774	2.72699	1.59705	0.0484661	1.64013	1.66557	0.828126	1.18142	1.53151	1.03404	1.36222	1.21161	1.7667	0.725875	1.08354	1.34368	0.665231	0.702406	0.548809	1.26018	0.684301	0.739738	-0.341425	ENSG00000117400	MPL	protein_coding
AL139289.1	1.5777	1.98094	0.588468	-0.64548	0.618666	1.86053	2.23045	2.57383	1.52058	1.58057	0.597226	1.07121	-0.518432	0.0484661	0.988057	1.83302	1.27558	1.7289	0.177871	0.817227	1.51032	1.51646	1.40413	0.881995	1.42458	1.22584	1.81956	1.20198	1.11069	0.568299	-0.538092	-0.482654	-2.66335	ENSG00000234694	AL139289.1	lncRNA
ELOVL1	-0.148126	0.758545	2.9104	1.8012	0.618666	0.521732	-0.305604	1.24551	1.00763	0.282232	0.479389	0.552742	0.218534	2.85582	1.03314	0.9286	0.993185	0.650901	0.177871	1.38913	-0.387805	0.748635	0.833818	1.52733	0.63608	-0.421856	0.840318	0.367987	0.243954	0.0377841	1.78384	-2.06762	1.03709	ENSG00000066322	ELOVL1	protein_coding
SZT2	4.76246	5.03511	4.67593	4.62312	4.7206	4.26082	4.8071	5.109	5.06035	5.01089	4.85997	5.26364	4.63807	4.44078	4.81006	4.73859	5.04347	4.92889	4.39165	4.53555	4.68024	4.84979	4.80344	4.50649	4.77408	4.61083	4.84803	4.72401	4.44651	4.90678	3.98547	4.19917	4.27916	ENSG00000198198	SZT2	protein_coding
HYI-AS1	-1.52664	0.453691	0.588468	2.67179	0.244271	-0.395806	0.179823	-0.339456	-0.182702	-0.534904	0.652721	-0.133149	1.06653	0.0484661	0.14006	0.597394	-0.515829	-0.0860648	-0.670126	1.67386	0.240226	1.03103	0.0373517	2.16645	0.949238	0.31511	-0.201503	1.20198	1.58276	1.51172	0.198874	0.739738	-0.341425	ENSG00000229348	HYI-AS1	lncRNA
PTPRF	4.96201	5.42422	5.34336	5.16104	5.47949	5.05265	5.40037	5.66804	5.87341	5.82349	5.23428	5.3945	4.95189	5.47473	5.56632	4.97187	5.11689	5.08238	4.64457	5.34079	5.02004	5.09569	5.27122	5.0703	5.3942	5.08276	4.86838	5.04655	4.95415	4.78075	5.84849	4.67385	4.82046	ENSG00000142949	PTPRF	protein_coding
ARTN	1.64329	2.70608	2.9104	0.331061	2.52281	1.71967	1.89603	2.29281	3.29677	3.56062	1.11462	2.11147	2.42017	2.37039	2.2869	0.687592	1.84982	1.66684	1.09541	1.09963	1.64462	1.42182	1.51734	1.08845	0.877088	1.821	0.755429	1.12983	1.11069	1.62275	1.04687	-2.06762	-0.341425	ENSG00000117407	ARTN	protein_coding
AL357079.3	-0.148126	-0.174341	0.588468	0.0727489	0.846935	-1.98077	-2.62753	-0.158884	1.52058	3.21744	-0.682882	-0.264393	-0.518432	1.63343	0.941514	0.0355148	-0.128806	-0.934062	-0.670126	-0.691787	-1.03988	0.0627433	-0.510136	-0.0110901	0.235542	-0.0808187	-0.201503	0.0923525	-0.673583	-0.810213	0.684301	1.39181	0.506572	ENSG00000288573	AL357079.3	lncRNA
IPO13	2.45521	2.19912	2.17343	3.01871	2.4319	2.70106	2.65787	2.35357	2.63518	2.61967	2.35943	2.60068	2.28892	0.0484661	2.81168	3.07783	2.29153	2.02941	1.53151	2.55029	2.89423	2.50497	2.73194	2.56238	2.60291	2.46567	2.21883	2.50264	2.08723	2.54028	3.49166	3.21779	2.5461	ENSG00000117408	IPO13	protein_coding
AL357079.2	2.1738	-2.04881	0.588468	-0.173412	-0.810177	0.682196	-1.04257	-1.43899	-3.14618	-2.60529	0.210203	-0.569248	1.06653	0.0484661	-1.08233	2.05259	1.71447	2.27799	0.914837	1.49042	2.21885	1.21161	1.07483	1.82541	1.42458	1.64853	2.12043	1.20198	1.28577	1.11579	-0.538092	-0.482654	-0.341425	ENSG00000285649	AL357079.2	lncRNA
ATP6V0B	1.28072	1.22421	0.588468	1.41155	1.67921	1.38847	2.79873	1.86218	2.10932	1.84096	1.98008	1.64707	2.28892	0.0484661	1.2006	1.57393	1.45616	1.75896	1.25587	1.94762	1.43817	1.56155	1.72016	2.00598	1.42458	1.90007	1.7334	1.05388	2.49634	2.42245	5.20786	2.79036	2.89124	ENSG00000117410	ATP6V0B	protein_coding
B4GALT2	2.94585	2.70608	0.588468	1.2205	3.25093	2.77412	3.20536	2.49512	3.1576	3.21744	1.93603	2.33197	2.28892	2.37039	2.92367	3.17458	2.67855	2.62665	2.13723	2.55029	2.21885	2.8338	2.0932	2.19651	2.7716	2.56607	3.02392	2.73924	2.49634	2.93395	3.43153	2.01985	1.9805	ENSG00000117411	B4GALT2	protein_coding
SLC6A9	3.14012	3.28509	2.9104	3.64588	3.8068	3.22868	2.98718	3.5152	4.22364	4.36969	2.99626	3.32628	2.54046	3.21839	4.21779	3.26525	3.04112	3.36362	3.48368	4.12741	3.09528	3.31397	3.57733	4.43264	4.20271	3.15507	3.70539	3.57913	4.19541	3.78672	1.96441	2.18031	2.29084	ENSG00000196517	SLC6A9	protein_coding
AL139220.2	3.50016	3.5659	3.39582	3.90216	3.58214	3.51108	3.04489	3.04827	3.26999	3.00942	3.16797	3.15707	2.54046	3.21839	3.29155	3.64882	3.78936	3.94368	3.07404	3.77268	3.53647	3.80128	3.80623	4.08443	3.76661	3.79538	3.56278	3.55178	3.9957	3.87909	4.14373	4.1612	3.64043	ENSG00000230615	AL139220.2	lncRNA
KLF17	1.82386	1.01008	0.588468	0.740174	1.51175	1.47866	0.831899	0.145971	0.204321	0.745204	0.597226	0.700841	-2.10339	1.63343	0.683202	1.06946	1.06913	1.22514	1.25587	1.87456	0.240226	0.493378	0.918707	1.61896	1.47433	1.86108	1.59368	1.27069	1.51404	1.39142	1.33638	1.63282	0.796079	ENSG00000171872	KLF17	protein_coding
DMAP1	1.70602	1.22421	0.588468	0.843267	1.75617	2.36501	2.12736	1.77602	1.10175	1.44782	1.49466	1.27403	1.98407	1.63343	1.27756	1.52584	1.21	1.81726	0.708386	1.22248	1.93412	1.03103	1.28128	0.881995	1.26411	1.50414	2.01482	1.33628	1.20089	1.82206	2.26926	1.10231	0.796079	ENSG00000178028	DMAP1	protein_coding
ERI3	5.95072	5.64468	6.01473	5.95635	6.2617	6.33363	5.88422	5.69763	6.27799	6.46026	5.84143	5.7431	5.71039	6.07083	6.38527	6.61833	5.79076	5.80561	7.12818	5.94205	6.50481	6.20718	6.5879	5.95963	6.00214	6.04085	5.9696	6.18316	6.31004	5.86504	5.6385	6.00385	5.75028	ENSG00000117419	ERI3	protein_coding
RNF220	6.50789	6.5374	6.73821	6.61858	7.02125	6.1468	6.75401	7.11395	6.88587	7.37285	6.9668	6.77531	6.5296	6.61832	7.68872	6.4879	6.36399	6.42408	6.18037	6.41432	6.73866	6.51861	6.46097	6.55297	6.49632	6.55924	6.50301	6.45083	6.53479	6.49539	7.13197	7.75097	7.05261	ENSG00000187147	RNF220	protein_coding
TMEM53	2.52647	3.94366	2.9104	2.02238	3.15472	2.16219	3.52221	3.75928	3.93491	3.75577	2.91915	3.02277	3.25416	3.95536	3.06063	2.51356	2.47023	2.45367	2.2174	2.59646	2.81097	2.3336	2.65979	2.33806	3.3264	2.74807	2.67682	2.78694	2.49634	2.35971	1.78384	0.254311	1.42411	ENSG00000126106	TMEM53	protein_coding
ARMH1	3.81677	4.18001	4.0479	3.45289	3.76085	3.94997	3.74751	3.96797	3.64303	3.78359	3.70944	4.15386	3.77925	3.5079	3.39016	3.69305	3.9883	3.94368	3.66616	4.10363	3.41015	3.94432	3.82834	3.82059	3.64153	3.79538	3.88596	3.81597	3.91804	3.60933	3.3688	3.21779	2.76291	ENSG00000198520	ARMH1	protein_coding
KIF2C	2.49128	2.14759	0.588468	2.52444	2.58742	2.31691	1.89603	2.02044	2.84023	2.03856	2.23768	2.1377	0.70396	3.5079	3.86565	2.82311	2.60391	2.70594	2.56254	2.93869	3.09528	3.10142	2.9493	2.69462	2.88631	2.56607	2.5814	2.81021	3.41388	3.20771	2.12487	1.39181	2.29084	ENSG00000142945	KIF2C	protein_coding
RPS8	1.28072	4.63769	3.39582	1.27069	3.6442	1.38847	4.24283	4.07107	3.6167	3.21744	2.7127	2.87467	3.77925	2.37039	2.77233	1.19779	1.97356	1.81726	1.40026	0.817227	0.796619	1.68893	0.833818	1.37795	1.2064	1.09752	1.54392	1.39901	1.88441	1.62275	6.85709	4.7268	4.10483	ENSG00000142937	RPS8	protein_coding
BEST4	0.0583246	1.98094	2.17343	1.71321	1.86442	0.826586	2.23045	2.05743	2.22538	2.17081	0.99089	1.91314	2.54046	1.63343	1.90559	-0.108875	0.993185	1.08979	0.708386	0.362661	-0.387805	0.896733	1.21569	0.640987	0.63608	0.426141	0.103352	1.27069	0.911379	0.0377841	0.684301	-0.482654	-0.341425	ENSG00000142959	BEST4	protein_coding
PLK3	1.87935	2.29697	2.9104	0.66711	2.85571	1.79182	2.12736	2.57383	3.25641	2.9493	1.69298	2.26215	1.35604	3.21839	2.73188	1.47609	1.14128	1.4989	2.73587	3.97846	1.28205	1.56155	1.81179	3.08041	4.86081	1.93804	1.68831	1.67731	1.93785	2.22541	0.198874	1.39181	-0.341425	ENSG00000173846	PLK3	protein_coding
TCTEX1D4	-0.678641	0.273118	2.17343	0.508848	1.04397	-0.758376	1.27936	0.508541	2.01571	2.01529	-0.0308055	0.387683	-2.10339	2.85582	1.51857	-0.656363	-0.756837	0.44445	1.09541	2.47814	-1.52531	0.183037	0.998878	2.71553	2.60291	-0.628306	-0.382075	-1.34822	2.13377	1.82206	-0.538092	-0.482654	-2.66335	ENSG00000188396	TCTEX1D4	protein_coding
BTBD19	1.5777	1.01008	2.17343	0.629142	1.7182	1.56355	1.07291	1.17992	2.03174	2.3674	1.22858	1.49304	0.218534	3.21839	1.66899	1.70929	1.71447	1.69821	1.40026	4.00438	1.19716	1.2671	1.57078	4.09245	3.25702	1.97503	1.7334	1.33628	1.98938	2.64922	0.684301	0.739738	0.144002	ENSG00000222009	BTBD19	protein_coding
PTCH2	2.91962	3.13441	3.39582	4.66594	3.97722	3.00412	3.04489	3.26935	4.04167	4.33722	2.7127	2.50316	2.14453	3.5079	3.67256	3.04408	3.15005	3.33397	3.48368	3.91611	2.92095	3.35296	3.10231	4.17779	4.55458	2.76929	3.21088	3.34427	4.19541	3.87909	3.89931	3.54709	3.60343	ENSG00000117425	PTCH2	protein_coding
EIF2B3	5.01871	4.81331	3.39582	5.00302	4.44649	4.50573	3.91163	4.3273	4.0535	4.50949	4.29331	4.40128	4.12542	3.74891	4.50463	4.96287	4.78655	4.8297	4.68743	4.58791	4.86357	4.72653	4.59356	4.7387	4.63881	4.81336	4.76903	4.83027	4.51844	4.82786	4.79581	4.67385	4.77128	ENSG00000070785	EIF2B3	protein_coding
HECTD3	1.70602	3.5659	2.9104	2.45017	4.18635	1.79182	3.48099	3.66654	4.84364	4.95695	2.59014	3.078	2.75459	3.95536	4.63831	1.25791	1.84982	2.02941	2.68037	3.88854	1.19716	1.91422	2.77811	3.93198	3.60849	1.45261	2.01482	1.8217	4.00824	2.7986	2.40051	1.10231	0.796079	ENSG00000126107	HECTD3	protein_coding
UROD	0.79529	2.47475	2.17343	1.45561	2.87309	1.47866	1.89603	2.52184	2.15395	2.1062	1.63905	1.81902	1.98407	1.63343	1.16052	1.75172	0.828126	1.13633	0.177871	2.14693	1.28205	1.37207	0.998878	1.82541	1.85847	0.956656	1.32574	1.99417	2.03913	1.82206	3.2345	2.18031	1.86021	ENSG00000126088	UROD	protein_coding
ZSWIM5	5.38266	5.57812	5.44645	7.77305	6.03724	5.74942	6.25816	5.78018	5.97432	6.09445	5.95063	5.66859	6.4928	5.40602	6.09226	5.49025	5.51675	5.43168	5.60414	5.77142	5.60603	5.36096	5.56256	6.19743	5.37468	5.60642	5.60434	5.69148	6.21854	5.77775	5.85994	6.0872	6.23449	ENSG00000162415	ZSWIM5	protein_coding
HPDL	0.399362	1.98094	0.588468	-0.390223	0.618666	0.826586	1.76479	2.54807	0.72172	1.44782	0.479389	1.32057	0.70396	0.0484661	0.0551711	0.166759	0.0316592	0.5166	1.09541	-0.691787	-0.146797	0.668464	-0.303685	-0.496517	0.235542	-0.0808187	-0.201503	-0.455135	0.243954	-3.13214	-2.12305	0.254311	-1.07839	ENSG00000186603	HPDL	protein_coding
CCDC163	1.76614	3.33201	2.9104	1.94722	3.46093	2.36501	2.79873	2.57383	3.6167	4.09237	2.39241	2.89018	2.65149	2.85582	3.4661	1.83302	3.39106	3.26234	2.98523	3.64669	2.0835	2.04698	2.73194	3.57959	4.28865	1.86108	1.90086	2.35222	3.37566	3.01761	1.78384	-0.482654	0.796079	ENSG00000280670	CCDC163	protein_coding
MMACHC	2.56082	4.21798	3.75839	2.79693	4.4922	1.92612	3.81541	4.01575	5.02675	4.29437	3.31282	3.90934	3.51132	2.37039	3.67966	1.62048	2.12358	2.37822	1.96214	2.40219	1.10696	1.91422	2.44764	2.53911	2.75156	1.16311	1.43896	1.77516	2.13377	2.42245	0.684301	1.39181	1.24354	ENSG00000132763	MMACHC	protein_coding
PRDX1	4.02795	2.93608	4.28891	3.1784	3.14044	3.42295	3.25511	3.15453	2.91991	3.05577	3.00695	3.05065	2.14453	2.37039	3.10353	3.40475	4.01735	3.97603	3.31173	4.24077	3.76009	4.15757	4.15137	4.02704	4.01375	3.60789	4.12466	4.03918	4.35125	3.90128	2.5208	3.14184	2.89124	ENSG00000117450	PRDX1	protein_coding
AKR1A1	2.72129	2.14759	0.588468	2.39468	2.20363	2.54279	3.04489	2.97282	1.7703	1.84096	2.75135	2.54296	2.8508	2.37039	2.06606	1.98305	2.19312	2.35872	3.60786	2.01716	2.72262	2.4817	2.35928	2.28309	2.43718	2.14699	2.12043	2.50264	2.30624	2.48257	3.3688	2.97678	3.44517	ENSG00000117448	AKR1A1	protein_coding
NASP	4.55658	4.71937	4.49536	3.89818	4.75851	4.38264	4.16688	4.33485	4.09985	5.13752	3.76715	4.32913	3.82734	2.85582	4.70601	4.3332	4.15442	4.54059	3.48368	3.97846	4.21346	4.10524	3.94424	4.11623	4.1804	4.11834	4.09041	3.99924	3.82183	4.21659	4.06677	3.60481	3.26738	ENSG00000132780	NASP	protein_coding
CCDC17	0.674996	0.453691	0.588468	-0.242124	2.17588	0.521732	0.831899	0.882937	0.681643	1.05006	0.70616	0.957999	1.06653	0.0484661	0.988057	1.19779	1.56509	1.90051	1.40026	1.49042	0.907651	1.64771	1.34401	1.15118	1.78151	1.64853	1.20289	0.798621	1.98938	1.91225	0.198874	-0.482654	0.144002	ENSG00000159588	CCDC17	protein_coding
GPBP1L1	4.13443	4.47997	4.67593	4.85873	4.8	5.65101	4.73879	4.49175	4.68291	5.21616	4.4464	4.5793	4.46646	4.44078	4.79705	3.99634	4.43837	4.4922	5.1526	4.4564	4.21346	4.62929	4.52752	4.57101	4.32301	4.33303	4.75816	4.58252	4.69177	4.69441	5.09611	4.70057	4.82046	ENSG00000159592	GPBP1L1	protein_coding
TMEM69	2.21752	1.41062	2.9104	2.00765	1.75617	0.826586	0.179823	0.145971	3.50631	2.23265	0.99089	0.957999	0.218534	0.0484661	1.72502	2.63188	2.01255	2.19247	0.467378	1.44066	1.70735	2.19739	1.85551	1.2113	1.26411	1.90007	1.81956	1.51685	2.22258	1.91225	-0.538092	1.39181	1.58457	ENSG00000159596	TMEM69	protein_coding
IPP	3.27038	2.19912	2.9104	2.71774	2.20363	3.4455	2.58192	3.06654	2.45671	1.9676	2.42465	2.5232	2.8508	2.37039	2.46199	2.90059	2.79496	2.95995	2.43421	3.05898	3.55364	2.88791	2.9891	2.63002	2.79136	3.73195	3.04195	2.76329	2.49634	3.17164	4.02669	3.6603	3.64043	ENSG00000197429	IPP	protein_coding
MAST2	5.53298	5.15086	5.11203	5.25441	5.80113	5.42011	5.16037	5.05515	5.60804	5.34307	5.45325	5.44	5.03616	5.25792	5.3934	5.45216	6.01135	5.70691	5.55869	5.74605	5.69773	5.50352	5.72459	5.81697	6.05623	5.53389	5.47425	5.54313	6.25847	5.80155	5.62514	5.44808	5.48131	ENSG00000086015	MAST2	protein_coding
PIK3R3	1.19583	1.12112	0.588468	0.970179	0.347364	1.92612	1.27936	0.145971	0.974839	0.499043	1.40053	0.957999	1.35604	1.63343	0.14006	0.9286	1.93348	1.38787	2.13723	1.91155	1.43817	1.60527	1.62231	1.66268	1.8205	1.02881	1.26562	1.72707	2.53153	2.22541	2.40051	1.39181	1.24354	ENSG00000117461	PIK3R3	protein_coding
P3R3URF-PIK3R3	2.75135	1.98094	2.9104	4.22846	3.18287	2.41155	2.65787	2.35357	3.32306	3.51157	2.47169	2.56246	2.14453	2.85582	3.56152	2.99193	2.90267	2.83853	2.98523	3.50864	2.99825	3.08608	3.02783	3.37138	3.84435	3.03758	3.37637	3.17534	3.37566	3.5821	2.12487	2.45594	3.26738	ENSG00000278139	P3R3URF-PIK3R3	protein_coding
TSPAN1	1.50899	2.29697	2.9104	1.53987	3.7037	1.18916	2.23045	2.1966	3.80102	3.47792	2.16321	2.58169	2.65149	1.63343	2.98232	1.13505	1.33832	1.60199	1.25587	1.22248	1.36222	1.37207	1.67207	0.881995	1.14628	1.28596	1.68831	0.702406	0.800348	1.26018	1.96441	-0.482654	0.144002	ENSG00000117472	TSPAN1	protein_coding
POMGNT1	0.906322	1.98094	2.17343	1.56019	2.45517	2.26716	2.01632	1.94348	3.01168	2.01529	1.6113	1.71833	2.42017	2.85582	2.47838	1.94698	1.8061	2.2986	1.40026	1.94762	2.38158	1.51646	2.23237	1.74634	1.93154	1.90007	2.15398	2.35222	2.46027	1.51172	3.89931	2.97678	1.9805	ENSG00000085998	POMGNT1	protein_coding
RAD54L	3.24947	3.08047	4.28891	2.00765	3.5283	2.97343	3.52221	3.26935	3.72419	4.12535	2.48704	2.90553	2.42017	2.85582	3.19565	2.90059	2.62922	3.43982	2.2174	2.86516	2.78212	2.85206	2.96933	2.7765	2.46205	3.07213	3.16225	2.87785	2.08723	2.97638	2.40051	2.79036	2.09153	ENSG00000085999	RAD54L	protein_coding
LRRC41	3.92622	4.45898	4.28891	3.43099	4.9344	3.46769	4.42775	5.05057	5.33683	5.47472	4.10719	4.20438	4.00513	4.69232	4.39664	3.73595	3.86588	4.13919	4.94458	6.82876	3.18619	3.52217	4.43688	6.97	7.60745	3.71017	3.34766	3.29564	6.33017	4.73205	2.5208	2.88658	2.5461	ENSG00000132128	LRRC41	protein_coding
UQCRH	2.03408	3.94366	3.39582	2.72675	1.32227	2.16219	3.10039	2.76488	1.49768	1.48217	3.80438	3.83113	3.96269	2.85582	1.83096	1.79294	1.61662	1.81726	2.29335	2.82694	1.82519	1.98212	1.7667	3.14349	3.65238	1.34368	1.77712	2.03425	3.12228	1.91225	6.09126	3.81503	3.48639	ENSG00000173660	UQCRH	protein_coding
NSUN4	2.97161	3.89761	4.0479	4.23795	3.43775	3.09248	4.11393	4.46446	4.11874	3.75577	3.34687	3.49811	3.02589	2.37039	3.6144	2.86237	3.04112	3.48548	2.84084	3.44698	2.56215	2.99039	3.13815	3.08041	2.88631	2.74807	3.21088	3.0441	2.7564	2.89023	2.92134	2.01985	2.19463	ENSG00000117481	NSUN4	protein_coding
FAAH	2.38025	2.29697	2.9104	2.26451	3.77015	2.80931	2.79873	2.41187	3.20785	3.25765	2.10471	2.30907	1.35604	3.5079	3.5692	1.94698	2.01255	2.23586	1.96214	2.17763	2.13004	2.19739	2.47592	2.16645	2.22104	2.54162	2.6299	2.53093	2.38531	2.48257	3.43153	2.01985	2.38104	ENSG00000117480	FAAH	protein_coding
FAAHP1	4.15706	4.69266	4.28891	3.98341	4.89665	4.0416	4.90385	4.95087	4.97795	5.4204	4.92621	4.7118	4.49652	3.21839	4.81974	3.78786	3.64792	3.96962	3.69445	3.77268	3.50149	3.81995	3.98418	3.79135	4.05521	3.71017	3.82478	3.75731	3.98304	3.52607	3.2345	3.28994	3.74604	ENSG00000232022	FAAHP1	transcribed_unprocessed_pseudogene
DMBX1	3.33134	3.76711	3.39582	3.118	4.28055	3.65344	4.16688	4.1068	4.12622	4.22506	3.12937	3.6607	3.45119	4.44078	4.55574	3.57984	3.46321	3.33397	2.29335	3.1852	3.50149	3.56709	3.65361	3.12797	3.28517	3.39235	3.55024	3.36012	2.97667	3.2429	2.12487	2.97678	2.46593	ENSG00000197587	DMBX1	protein_coding
TMEM275	0.543751	2.34351	3.39582	4.0095	2.50061	1.29225	2.58192	2.85169	3.08264	3.02115	2.40862	2.21365	1.98407	2.85582	2.67611	0.687592	1.14128	1.08979	0.914837	0.893176	0.676325	1.2671	0.647405	1.08845	0.80114	1.16311	1.1373	0.973708	0.911379	1.26018	-0.538092	0.254311	1.42411	ENSG00000282881	TMEM275	protein_coding
MKNK1-AS1	0.79529	0.614155	2.17343	1.49836	1.42012	1.38847	0.542393	1.24551	1.49768	1.22253	0.807443	0.297485	0.70396	2.37039	1.03314	1.70929	1.51165	1.75896	0.914837	1.53851	1.88068	1.2671	1.34401	1.57387	1.26411	1.64853	1.59368	1.27069	1.36594	1.82206	0.684301	1.39181	1.24354	ENSG00000269956	MKNK1-AS1	lncRNA
MKNK1	4.0998	3.60463	4.28891	4.44881	3.47238	3.14851	3.71232	3.8674	3.89165	3.76278	4.18454	4.42277	4.08643	4.29639	4.01359	4.32619	4.11016	4.02013	3.66616	3.12347	4.48815	3.71411	4.13372	3.4358	3.71581	4.59903	3.62392	3.81597	3.71873	3.73822	3.54937	3.42424	3.56547	ENSG00000079277	MKNK1	protein_coding
ATPAF1	3.20672	4.37185	0.588468	3.35743	2.14759	3.09248	4.66709	4.76208	2.25299	1.61194	5.232	4.81293	5.13501	2.37039	1.66899	3.12701	3.0029	3.1534	2.73587	3.05898	3.77482	2.88791	2.82285	2.89121	3.24274	3.41945	3.22673	3.34427	3.05131	2.97638	3.80768	3.99847	3.9065	ENSG00000123472	ATPAF1	protein_coding
EFCAB14	4.58189	4.30287	2.17343	3.118	4.33801	3.69166	4.03068	4.54482	5.00459	5.3052	3.94994	4.37396	3.38846	4.44078	4.12712	3.98749	3.91816	3.62257	3.66616	4.82452	5.31515	3.80128	3.91355	4.14734	4.9382	4.49462	3.99181	3.74529	3.52281	3.96589	3.85423	3.60481	3.9065	ENSG00000159658	EFCAB14	protein_coding
CYP4B1	3.87253	2.77562	2.9104	3.89418	3.74205	3.42295	3.30321	2.64847	3.50631	2.80749	3.1488	2.84313	2.941	3.21839	3.44957	3.78786	3.55852	3.89714	3.3478	3.91611	3.90096	4.15757	4.0326	4.08443	4.34991	3.88557	3.53758	3.79279	4.04523	4.00741	2.63183	3.28994	3.26738	ENSG00000142973	CYP4B1	protein_coding
CYP4Z2P	4.65526	3.98828	3.75839	3.57275	3.27729	5.50305	4.61087	4.47817	3.84705	2.01529	3.63561	3.56729	3.45119	4.29639	2.08759	4.31915	4.14568	4.03249	6.30486	3.55614	4.44278	4.40027	4.1688	3.93198	3.69497	4.32589	4.32942	4.11589	4.23864	4.31907	3.0864	3.35865	2.46593	ENSG00000154198	CYP4Z2P	transcribed_unprocessed_pseudogene
CYP4A11	1.87935	1.49551	2.9104	4.2125	2.30956	2.31691	1.27936	1.9034	2.43276	2.01529	2.20092	1.78623	1.59705	2.37039	3.1452	2.05259	1.93348	2.07791	2.13723	2.82694	1.88068	1.64771	2.16446	2.71553	2.35987	2.1142	1.68831	2.55867	2.84299	2.70075	3.00623	2.3247	2.5461	ENSG00000187048	CYP4A11	protein_coding
CYP4X1	3.38984	5.46689	4.67593	3.37474	2.98923	3.30463	5.72561	5.89193	3.73402	3.2477	4.58836	5.07291	4.83912	3.21839	3.52253	3.46975	3.43478	3.63883	3.41734	3.38256	3.8181	3.19023	3.35167	3.55659	3.5165	3.85613	3.70539	3.2453	3.27543	3.20771	4.06677	4.40812	4.07811	ENSG00000186377	CYP4X1	protein_coding
CYP4Z1	3.11722	3.39965	3.75839	2.60489	1.79316	2.73805	3.56229	3.66654	1.13181	1.09515	2.87317	3.05065	3.32287	1.63343	1.42017	3.1108	2.83901	2.93383	2.93868	2.40219	3.07163	2.85206	3.08404	2.81576	2.68972	2.74807	2.80907	3.13905	2.03913	2.89023	2.63183	1.63282	1.58457	ENSG00000186160	CYP4Z1	protein_coding
CYP4A22-AS1	2.49128	3.78408	3.39582	4.34723	2.50061	2.26716	3.56229	3.93853	2.8311	1.22253	5.11339	4.31196	3.77925	2.85582	2.54216	2.35744	2.22668	2.61026	2.62266	2.52664	2.30251	2.8338	2.58384	2.9803	2.64697	2.32947	2.78785	2.76329	2.78585	1.91225	4.18073	4.34177	4.55582	ENSG00000225506	CYP4A22-AS1	lncRNA
PDZK1IP1	0.0583246	1.01008	0.588468	1.27069	1.37203	0.34116	1.07291	1.17992	0.72172	1.1813	0.597226	1.01571	0.218534	0.0484661	0.89342	1.00075	1.45616	1.46283	0.914837	9.07e-05	0.676325	1.91422	1.97925	1.37795	1.01795	1.02881	0.996437	0.236742	0.0633821	0.327291	0.684301	1.10231	0.796079	ENSG00000162366	PDZK1IP1	protein_coding
TAL1	3.0703	2.24887	2.17343	2.23953	3.47238	2.87721	1.76479	1.94348	2.80336	3.10068	1.79517	1.9432	1.35604	2.85582	3.44957	2.76214	3.23494	3.28317	2.78931	4.11953	2.75268	3.23267	2.80065	4.04368	3.99683	2.63704	3.12889	3.0441	3.37566	3.85654	1.57739	2.01985	1.86021	ENSG00000162367	TAL1	protein_coding
STIL	3.85879	3.33201	4.0479	3.88615	3.22409	4.23517	4.59164	3.28504	3.38052	2.93696	3.91064	3.31483	4.43576	4.13593	3.4743	3.98749	3.78936	3.64689	5.42157	3.71106	4.45197	4.16489	3.92385	3.77152	3.71581	4.15103	4.05533	4.0293	4.06938	3.9868	4.4468	4.89817	4.30243	ENSG00000123473	STIL	protein_coding
CMPK1	3.63525	3.67911	3.39582	3.60734	3.30316	3.76519	3.48099	3.41899	3.33603	2.7094	3.86438	3.40399	3.82734	3.5079	2.47838	4.01388	3.69662	3.75524	3.95046	3.72152	4.16957	3.7535	3.86089	3.59095	3.4682	3.86601	3.39051	3.43688	3.79312	3.37565	4.72244	4.04091	3.6765	ENSG00000162368	CMPK1	protein_coding
LINC01389	2.45521	3.5854	0.588468	3.78187	3.06681	2.54279	2.98718	3.36098	3.44179	2.99759	3.84068	4.04719	3.51132	2.85582	3.76232	2.41138	2.6541	2.83853	1.96214	2.52664	2.66056	2.4817	2.55761	2.79626	2.35987	2.54162	2.55652	2.63884	2.78585	2.70075	1.96441	2.18031	2.29084	ENSG00000225762	LINC01389	lncRNA
FOXE3	1.10563	2.90539	2.9104	-0.844789	2.54467	1.64372	3.20536	2.49512	3.91344	3.87691	1.55416	2.39857	3.38846	2.37039	3.20553	0.9286	1.39844	1.42583	1.96214	1.03404	-0.146797	1.68893	1.21569	1.32451	0.545882	0.62545	0.755429	1.12983	1.11069	0.955322	-0.538092	-0.482654	-2.66335	ENSG00000186790	FOXE3	protein_coding
FOXD2-AS1	1.98432	1.12112	2.17343	-0.242124	1.37203	1.71967	-0.305604	1.17992	0.72172	1.44782	1.03332	1.32057	1.35604	1.63343	0.565366	1.47609	1.27558	0.773758	0.177871	1.2802	1.88068	1.09377	1.07483	0.725875	1.08354	1.64853	1.06859	1.33628	0.680053	0.955322	0.684301	1.83927	0.796079	ENSG00000237424	FOXD2-AS1	lncRNA
FOXD2	0.399362	0.0666675	2.17343	0.629142	2.02854	1.79182	1.89603	1.11121	1.9995	3.79046	0.807443	0.0981766	1.59705	2.85582	2.2869	0.0355148	0.538619	0.288331	2.29335	0.251629	-0.146797	0.824584	0.74362	0.35148	-1.60096	-0.0808187	0.234597	1.27069	0.243954	-0.810213	1.33638	-0.482654	0.796079	ENSG00000186564	FOXD2	protein_coding
LINC01738	2.80965	2.87402	2.9104	2.6435	3.06681	2.70106	1.6204	2.49512	3.05153	3.6764	2.35943	2.56246	2.42017	3.5079	3.7421	3.04408	2.25947	2.37822	2.29335	2.59646	2.59571	2.52787	2.88746	2.2548	2.1916	2.65994	2.67682	2.25382	2.8147	3.05768	1.57739	2.3247	2.46593	ENSG00000227947	LINC01738	lncRNA
TRABD2B	6.45179	6.74669	5.94602	6.86512	6.57883	6.95095	6.69214	6.80282	6.68196	6.97402	6.60911	6.55822	6.72633	6.35225	7.01465	6.43843	6.71668	6.736	7.8145	6.72347	6.35121	6.77699	6.76885	6.77214	6.649	6.43031	6.56824	6.67652	6.98225	6.74591	5.89375	6.3204	6.25849	ENSG00000269113	TRABD2B	protein_coding
LINC02794	4.19035	5.38582	5.34336	4.62794	6.73315	4.12776	5.43316	5.81029	6.42178	6.93735	4.73376	5.16825	4.79142	5.72089	6.60183	3.87682	4.89487	5.04627	6.38949	6.80928	3.62037	5.27558	5.89664	7.11278	7.6144	3.69916	4.48911	4.61591	7.32203	5.95267	3.85423	3.35865	3.71169	ENSG00000226133	LINC02794	lncRNA
SKINT1L	3.80249	4.62832	3.39582	4.96733	2.87309	2.73805	4.4705	4.62093	3.08264	2.17081	5.36255	4.92261	5.01555	1.63343	3.07147	3.61474	3.84443	3.66287	3.11647	3.85095	3.69966	3.76318	4.07944	3.77152	3.4682	3.81591	3.6594	3.86123	3.94439	3.96589	4.18073	5.61186	5.17585	ENSG00000242267	SKINT1L	transcribed_unprocessed_pseudogene
AL109659.1	1.00942	1.01008	0.588468	1.53987	2.2838	1.07813	1.07291	1.17992	1.69177	2.12806	0.807443	1.22593	0.218534	3.21839	2.19069	2.01824	1.56509	1.63478	1.09541	1.44066	2.21885	1.68893	1.72016	1.61896	2.09948	2.0111	1.86078	1.62578	-0.143069	1.62275	1.04687	-0.482654	1.24354	ENSG00000223720	AL109659.1	lncRNA
SLC5A9	2.49128	2.63301	3.39582	3.31022	2.64925	2.91	2.32666	2.67252	3.03572	2.72383	2.87317	2.87467	3.02589	2.85582	2.77233	2.05259	2.38364	2.54275	2.13723	2.68459	2.97294	1.98212	2.86624	3.09644	2.43718	2.89042	2.80907	2.71479	3.18991	3.20771	2.26926	3.14184	2.29084	ENSG00000117834	SLC5A9	protein_coding
SPATA6	4.73263	4.08733	4.28891	4.51276	3.98524	6.16049	4.70338	3.8674	3.31653	3.2072	4.08719	4.10151	5.13501	4.57203	3.2444	4.6003	5.22875	5.14631	6.95777	5.08553	4.54078	5.79775	5.97554	4.89351	5.08153	4.69639	5.23656	5.60764	5.80934	5.46405	4.95376	5.09225	5.07136	ENSG00000132122	SPATA6	protein_coding
AGBL4	7.93156	8.01862	7.80764	7.95839	7.67209	7.98453	8.07377	8.1414	7.88463	7.92628	8.53617	8.20185	8.20381	7.87501	7.70622	8.00596	7.89519	7.96217	8.54274	7.94233	8.04189	8.09353	7.95841	7.91259	7.96808	8.06491	8.03099	8.02651	7.98661	7.95863	8.20674	8.22355	8.25923	ENSG00000186094	AGBL4	protein_coding
ELAVL4	6.57034	6.24734	6.61084	6.91775	6.36052	6.9879	6.38649	6.2425	6.20565	6.09584	6.34739	6.094	6.70074	6.55626	6.55042	6.50661	6.58706	6.51275	8.04755	6.60848	6.60912	6.71971	6.51309	6.52215	6.56107	6.45015	6.72436	6.60514	6.85606	6.74591	6.84561	6.5211	6.70951	ENSG00000162374	ELAVL4	protein_coding
AL592182.1	2.25996	1.32042	2.9104	2.20122	2.0893	2.58402	0.831899	1.48157	2.06328	1.70214	1.71922	1.27403	2.28892	0.0484661	2.15033	3.40475	2.15877	2.23586	2.89059	2.42795	2.81097	2.45804	2.63491	2.2548	2.27819	3.01998	2.72226	2.41428	2.63222	2.07731	2.63183	2.68727	2.62205	ENSG00000233407	AL592182.1	lncRNA
LINC02808	4.47786	4.90926	4.98079	5.28067	4.59005	4.16898	4.79032	4.81705	4.70807	4.68933	5.19976	5.14903	5.15399	4.80335	4.57873	4.38129	4.8144	4.79748	3.80236	4.6162	4.22423	4.77997	4.66901	4.61061	4.43404	4.50098	4.58448	4.63559	4.59528	4.68164	4.64513	4.56174	4.86803	ENSG00000284696	LINC02808	lncRNA
HMGB1P45	3.0703	-0.174341	0.588468	-0.64548	0.618666	1.18916	-1.04257	-1.43899	-2.29818	-2.60529	-0.0308055	-0.408783	0.218534	0.0484661	-1.52979	3.12701	1.84982	1.92723	1.40026	0.737056	4.18067	1.42182	1.67207	0.550789	1.01795	3.13886	2.08607	1.39901	0.404419	-0.810213	-2.12305	-2.06762	0.144002	ENSG00000229316	HMGB1P45	processed_pseudogene
DMRTA2	3.38984	3.18641	4.67593	4.40454	4.26746	2.80931	2.01632	2.85169	4.62861	4.62928	2.51726	3.23203	2.65149	5.33387	4.31227	3.00952	3.11465	3.50334	4.87213	6.65012	3.50149	3.28737	3.62863	5.91739	7.63095	3.33659	2.80907	3.19315	3.8912	3.94467	1.96441	1.83927	1.42411	ENSG00000142700	DMRTA2	protein_coding
AL049637.1	2.12871	1.72378	3.39582	1.38901	2.35975	1.79182	1.76479	0.508541	2.22538	2.80749	0.99089	1.49304	0.70396	2.37039	2.98232	1.70929	2.05052	1.42583	0.914837	1.91155	2.21885	1.46992	1.46185	0.806046	2.22104	1.5539	1.59368	1.57235	2.34632	1.72584	-0.538092	0.254311	0.144002	ENSG00000284700	AL049637.1	lncRNA
FAF1	7.11071	6.72048	6.96351	7.21431	6.96055	8.56645	7.54864	6.82445	6.53366	6.37141	7.15932	6.85356	7.94781	7.18802	6.87612	7.00569	7.00713	6.94491	9.12656	7.25748	6.99275	7.14234	7.05797	7.06369	7.2619	6.98697	7.04139	7.15674	7.40383	7.12643	7.30531	7.10481	7.2981	ENSG00000185104	FAF1	protein_coding
CDKN2C	3.16266	3.73255	4.28891	3.74684	3.26417	3.48955	3.25511	3.10238	3.30997	2.68011	3.6148	3.87856	2.75459	3.5079	3.1656	2.82311	3.18461	3.07194	3.07404	4.54735	2.75268	3.23267	2.9493	5.02913	3.98829	2.87093	3.11191	3.90512	6.64935	4.86221	2.5208	2.88658	3.11801	ENSG00000123080	CDKN2C	protein_coding
C1orf185	3.11722	2.34351	0.588468	2.70866	2.4319	3.03418	2.32666	1.11121	2.3711	1.94314	2.02283	2.21365	1.8035	2.85582	1.72502	2.41138	3.44907	3.6708	3.74941	4.17383	3.14145	3.694	3.1903	3.95854	4.89775	2.81081	3.09474	3.26228	3.35616	3.09668	3.54937	2.79036	2.89124	ENSG00000204006	C1orf185	protein_coding
CFL1P2	0.0583246	4.18001	0.588468	0.908118	-0.603726	-0.106299	3.67625	4.08904	-0.42371	-2.11987	5.05279	4.27107	4.20039	0.0484661	-2.18187	-0.897371	-0.309378	-1.38152	1.6518	-1.58487	-0.677312	-2.87586	-1.40322	-0.496517	-0.0159964	-2.00682	-0.382075	-0.98565	-0.673583	-3.13214	4.35268	4.80275	4.13106	ENSG00000213478	CFL1P2	processed_pseudogene
LINC01562	4.98116	3.42151	3.75839	4.52315	3.00508	5.87928	4.21796	3.13736	2.3198	2.12806	4.16559	3.53805	4.63807	3.5079	2.91164	4.43436	4.27959	3.56419	4.83449	3.31513	5.38398	4.11283	4.74653	3.50948	3.78644	4.45589	3.97313	4.07804	4.77488	4.30249	5.20786	5.98223	5.99128	ENSG00000203356	LINC01562	lncRNA
RNF11	3.14012	4.36058	3.39582	3.59262	3.56085	3.17574	4.53234	4.05286	2.51489	2.03856	4.4464	3.90171	4.71678	2.85582	2.44541	3.17458	2.72625	3.08386	3.07404	3.77268	3.11855	3.34008	3.12034	3.46078	3.76661	3.35073	3.07736	2.92124	3.14518	3.55436	7.02923	5.17079	4.7545	ENSG00000123091	RNF11	protein_coding
TTC39A	3.18486	4.19278	3.39582	3.84119	3.63404	3.63394	4.53234	4.60228	4.11498	4.09792	3.84068	4.00507	4.12542	3.5079	4.01921	3.26525	3.15005	3.11905	3.95046	3.22983	2.92095	3.17581	3.41148	3.26193	3.31279	3.4978	3.19485	3.37581	3.14518	3.13465	3.2345	4.19917	3.48639	ENSG00000085831	TTC39A	protein_coding
EPS15	6.01407	6.25953	5.79792	5.3826	5.40078	7.85476	7.00364	6.02861	5.63453	6.16355	5.50317	5.45051	7.05395	5.54032	5.33608	5.6333	5.52013	5.42466	7.24037	5.43273	6.09087	5.8001	5.48465	5.46233	5.24453	5.66136	5.53281	5.71325	5.10194	5.2298	6.56694	6.12714	5.9027	ENSG00000085832	EPS15	protein_coding
EPS15-AS1	2.97161	3.50578	4.28891	3.19799	3.94471	3.06363	3.91163	3.22126	3.22886	3.9025	2.99626	2.84313	3.18201	2.37039	3.91466	2.56206	3.0029	2.76638	3.72219	2.57356	2.75268	2.92289	2.86624	2.73614	2.83009	2.72654	2.87091	2.94246	2.78585	2.22541	3.16235	3.42424	3.31393	ENSG00000227070	EPS15-AS1	lncRNA
CALR4P	3.42756	5.86008	4.98079	3.38046	5.7242	2.70106	7.18785	7.66317	6.20122	5.88094	6.24729	6.34258	6.07153	5.09286	6.04351	3.33668	2.74952	3.11905	4.10598	2.50259	3.84625	2.38467	2.63491	2.79626	2.30593	3.87582	3.05976	3.06359	3.16772	2.70075	1.04687	2.01985	2.19463	ENSG00000227742	CALR4P	transcribed_unitary_pseudogene
OSBPL9	5.80786	6.56958	6.42136	6.32699	6.4802	5.87098	6.72782	6.74447	6.24829	6.81551	7.16887	6.81547	6.59357	6.27728	6.38201	5.74517	5.78232	5.72224	6.10334	6.04344	6.14003	5.79539	5.68273	5.89695	6.3804	5.96702	5.79185	5.60431	6.0946	5.99456	5.77781	6.10731	6.14722	ENSG00000117859	OSBPL9	protein_coding
NRDC	4.98116	4.75425	4.49536	5.65358	4.30637	4.57893	4.31498	4.82243	4.62333	4.44129	4.57046	4.64479	4.49652	4.44078	4.737	4.67386	4.97602	4.86122	4.64457	5.38421	5.40306	4.92935	4.89009	5.43422	5.68576	4.94038	5.09258	4.96596	5.71682	5.5225	4.06677	4.92107	4.59404	ENSG00000078618	NRDC	protein_coding
RAB3B	4.23358	5.19595	4.8364	4.43237	4.32543	4.34716	4.57214	4.75647	4.15212	4.43253	4.33207	4.55518	4.49652	4.90645	4.66003	4.30498	4.27157	4.26496	5.5038	4.28373	4.42423	4.56432	4.53426	4.31427	4.23193	4.20653	4.47591	4.71787	4.39967	4.46032	4.47686	4.67385	4.13106	ENSG00000169213	RAB3B	protein_coding
BTF3L4	3.55231	3.69714	2.9104	3.02603	3.09671	4.76966	3.94232	3.52844	3.10554	3.06713	3.92198	3.63331	3.51132	2.37039	3.26344	3.61474	3.74373	3.53843	3.92681	3.47196	4.05363	3.86561	3.42605	3.34479	3.73634	3.45916	3.39051	3.15731	4.09313	3.90128	3.60487	3.42424	3.9065	ENSG00000134717	BTF3L4	protein_coding
ZFYVE9	5.27814	5.04922	4.98079	4.98058	4.90934	5.85844	5.89994	4.88036	4.56118	4.7292	4.79978	4.7548	6.03103	4.57203	4.61626	5.10876	5.34788	5.20207	6.81691	5.40705	5.18343	5.4203	5.30315	5.2953	5.51204	5.26558	5.43042	5.40093	5.47164	5.3875	6.0717	5.35024	5.59874	ENSG00000157077	ZFYVE9	protein_coding
CC2D1B	3.63525	2.93608	3.39582	3.48513	4.31911	3.20245	3.25511	3.77046	4.38208	4.08121	4.00961	3.87856	3.10606	5.25792	4.28923	3.39139	3.87649	4.22783	7.5048	8.10587	3.95366	3.40337	3.78378	7.28441	9.71427	3.57212	3.53758	3.63233	5.02377	4.64265	3.00623	2.01985	2.6942	ENSG00000154222	CC2D1B	protein_coding
ORC1	4.06432	2.90539	3.39582	4.85873	3.16886	3.91808	1.89603	2.38301	2.82191	2.33017	3.39648	3.20748	3.25416	2.85582	3.25395	3.97859	3.62294	3.70979	2.78931	3.66847	4.90431	3.55599	3.65361	3.23322	3.09153	4.2449	3.64767	3.72094	3.67219	3.49722	2.92134	4.04091	3.26738	ENSG00000085840	ORC1	protein_coding
TUT4	7.70842	6.29252	5.87387	5.51211	5.20877	10.2482	8.18865	6.04942	4.25811	4.4104	5.21136	5.20282	8.55749	8.7933	4.38364	5.82683	7.16905	6.91268	11.7158	7.84289	5.93248	8.21668	7.16718	7.24	7.21145	6.16411	7.65684	8.378	8.74825	7.86856	5.55643	6.25881	5.80017	ENSG00000134744	TUT4	protein_coding
GPX7	2.80965	3.33201	2.17343	1.69494	2.90724	2.16219	3.81541	3.6054	3.50056	3.56062	2.93042	3.21981	3.10606	0.0484661	2.34169	2.21305	2.49798	1.66684	1.86593	2.55029	3.20805	1.72901	1.81179	2.51546	2.5342	2.59012	1.77712	1.45913	3.00198	2.54028	1.33638	1.10231	1.9805	ENSG00000116157	GPX7	protein_coding
SHISAL2A	2.69059	2.09415	2.17343	2.5852	2.50061	3.65344	2.79873	2.49512	2.65602	2.7094	2.34265	2.2858	3.10606	3.21839	3.27287	2.67662	2.55192	2.48996	2.98523	2.42795	3.18619	2.69905	2.35928	2.71553	2.1916	2.65994	2.36925	2.63884	2.53153	2.59578	1.04687	3.14184	2.6942	ENSG00000182183	SHISAL2A	protein_coding
COA7	1.43684	2.43232	2.17343	2.77101	2.4319	1.71967	1.89603	1.68439	2.87619	2.58848	2.20092	2.11147	2.28892	1.63343	2.21045	1.87202	1.45616	1.53409	1.25587	1.87456	0.400691	2.01491	1.67207	1.61896	1.78151	1.45261	1.97782	2.41428	1.71108	1.82206	0.684301	1.39181	0.796079	ENSG00000162377	COA7	protein_coding
ZYG11B	4.01562	4.25497	4.98079	5.07009	4.20019	4.20906	4.19265	3.88808	4.29178	3.97666	4.43458	4.3461	4.49652	2.85582	4.57493	3.95154	7.06276	6.03326	4.28407	4.33909	3.92755	4.78948	4.74071	4.51843	4.35656	4.22967	4.18271	4.5062	4.46483	4.64265	5.65173	4.27223	4.61277	ENSG00000162378	ZYG11B	protein_coding
ZYG11A	3.31131	4.08733	3.75839	5.38403	4.82701	3.80059	4.16688	4.00632	5.06814	5.27857	4.23995	4.52568	3.96269	4.80335	4.52055	3.17458	3.94864	3.9951	3.15769	4.18897	3.35244	3.8292	3.79505	4.45768	4.17289	3.51046	4.01937	3.92657	4.0813	4.31907	3.54937	3.54709	4.23147	ENSG00000203995	ZYG11A	protein_coding
ECHDC2	3.0218	3.80086	4.98079	3.29211	4.88813	3.37678	3.43856	3.73665	5.57561	6.35413	3.46783	3.73989	3.56903	6.76271	6.26403	2.93782	4.49454	4.78293	6.59853	8.33973	2.59571	5.29907	6.44495	8.78842	8.88358	2.81081	3.41839	4.03918	9.37793	7.48533	3.3688	2.88658	2.8285	ENSG00000121310	ECHDC2	protein_coding
SCP2	4.80607	4.93988	4.49536	6.60214	5.06492	4.91405	5.12066	5.0321	4.8572	4.65962	5.25684	5.08644	4.71678	5.00266	5.2408	4.83549	5.04347	5.0794	5.02475	5.08957	4.82872	4.96754	5.15356	5.31255	4.88401	4.94038	5.13099	5.18205	5.08427	5.3557	5.71615	5.2633	5.61742	ENSG00000116171	SCP2	protein_coding
PODN	0.543751	1.65163	2.17343	0.466413	1.51175	0.957831	1.27936	0.39751	1.62993	1.54851	0.53951	1.07121	0.218534	2.85582	1.45372	0.852651	0.427588	0.585312	1.09541	0.56197	0.240226	1.15389	0.181742	0.640987	0.235542	0.426141	0.920488	0.702406	0.0633821	0.955322	-0.538092	-0.482654	-1.07839	ENSG00000174348	PODN	protein_coding
SLC1A7	3.55231	3.5261	3.39582	4.13334	3.77015	3.27976	3.15383	3.41899	3.69429	3.81761	3.83469	3.61475	3.51132	3.95536	4.50062	3.56801	3.11465	3.52974	3.15769	3.39568	3.88747	3.42792	3.62863	3.41037	3.60849	3.65425	3.87594	3.89427	3.29604	3.20771	3.43153	3.71374	2.8285	ENSG00000162383	SLC1A7	protein_coding
CPT2	2.45521	1.22421	2.17343	1.65771	1.82923	1.71967	0.831899	0.39751	0.798682	0.430331	0.855538	1.01571	0.218534	2.37039	0.625487	2.43761	2.74952	2.55993	1.76283	2.01716	2.21885	2.35936	1.7667	2.07233	2.16154	2.41272	2.80907	2.18427	2.63222	2.84514	0.684301	1.63282	1.9805	ENSG00000157184	CPT2	protein_coding
CZIB	1.50899	1.79249	2.17343	0.809715	1.37203	2.16219	2.12736	2.16304	2.3198	2.25269	1.52471	1.45181	1.35604	0.0484661	1.77896	1.70929	1.51165	1.38787	2.13723	9.07e-05	1.98565	1.21161	1.89795	0.640987	1.14628	1.64853	0.755429	1.8217	1.11069	0.0377841	1.96441	1.39181	1.03709	ENSG00000162384	CZIB	protein_coding
MAGOH	1.70602	1.41062	0.588468	1.29514	1.51175	1.38847	2.01632	0.611635	0.554264	1.44782	1.84366	1.45181	0.70396	2.37039	0.738697	1.83302	2.22668	2.17027	0.708386	2.08351	1.36222	1.94857	1.81179	2.16645	3.02631	1.73734	2.47922	2.07324	2.66429	2.93395	2.73493	1.63282	1.9805	ENSG00000162385	MAGOH	protein_coding
LRP8	4.88275	4.87005	5.11203	4.62794	5.50758	4.74261	4.62986	4.66953	5.99389	6.08191	4.49276	4.76325	4.63807	4.80335	5.83494	4.88875	4.80887	4.76082	5.46327	5.79389	4.78576	4.96754	5.08634	6.00704	5.7503	4.89284	4.92778	4.86402	6.03454	5.03277	4.2168	4.59059	4.41346	ENSG00000157193	LRP8	protein_coding
AC119428.2	1.10563	2.55605	2.17343	1.83495	3.66431	1.71967	2.50175	2.74234	3.674	4.17344	1.89058	2.23811	1.35604	4.29639	3.4743	0.852651	2.08751	1.63478	1.86593	2.26598	0.907651	1.72901	1.93917	2.46696	3.45587	1.69362	1.7334	1.77516	2.26502	2.84514	0.684301	1.39181	0.144002	ENSG00000285954	AC119428.2	lncRNA
SLC25A3P1	2.30118	1.85808	3.39582	2.42823	2.05924	2.91	1.6204	1.42608	2.35844	2.55659	1.69298	1.88245	2.14453	2.85582	3.2251	2.67662	2.35359	2.17027	2.4998	2.23713	2.81097	2.52787	2.26516	2.44208	1.93154	2.65994	2.05088	2.38358	2.7564	1.82206	3.2345	3.06167	3.21929	ENSG00000236253	SLC25A3P1	transcribed_processed_pseudogene
DMRTB1	1.43684	2.34351	2.9104	2.96638	2.87309	1.79182	2.23045	2.76488	3.20078	2.7094	2.25572	2.37671	2.14453	2.37039	2.41166	1.47609	0.828126	1.08979	0.467378	0.737056	1.10696	1.15389	1.57078	1.26902	0.115248	1.90007	1.06859	1.39901	0.800348	0.955322	1.57739	2.18031	2.09153	ENSG00000143006	DMRTB1	protein_coding
GLIS1	6.46772	8.45535	6.85525	6.20889	6.68721	6.54671	7.39622	7.65942	6.78722	6.84386	7.4825	8.17914	7.68614	6.78993	6.6287	6.55683	6.35264	6.34578	7.16656	7.00919	6.42772	6.43324	6.45742	6.67006	7.94401	6.43031	6.40191	6.33327	6.27154	6.14165	6.06182	5.78413	5.92536	ENSG00000174332	GLIS1	protein_coding
NDC1	4.23358	3.5659	4.28891	4.15019	3.3659	4.12776	3.30321	3.82512	2.97069	2.91198	4.10719	3.79862	4.12542	3.5079	3.1349	4.57689	4.74083	4.66088	4.24635	4.76512	4.27688	4.56432	4.44406	4.56526	4.84671	4.37516	4.7636	4.83595	5.07833	4.88467	4.67136	4.5323	4.73753	ENSG00000058804	NDC1	protein_coding
YIPF1	3.74389	3.05273	3.39582	3.19799	3.48374	3.83515	2.01632	2.44015	3.04365	4.48005	2.93042	3.5082	2.8508	3.74891	3.93262	3.93322	4.25541	4.20071	3.85344	3.9342	3.46565	4.12038	4.12481	3.98461	3.86315	3.77454	3.9825	4.26649	4.23864	4.00741	3.49166	2.45594	2.6942	ENSG00000058799	YIPF1	protein_coding
DIO1	2.56082	3.73255	3.75839	2.70866	3.48374	2.73805	3.34975	3.08457	3.39298	3.05577	2.48704	2.54296	2.8508	3.74891	3.3008	2.84287	2.44194	2.8101	4.8597	5.46731	2.26129	2.92289	2.70829	4.67608	6.99417	2.81081	3.07736	2.78694	3.57434	3.46777	2.5208	2.45594	2.29084	ENSG00000211452	DIO1	protein_coding
HSPB11	3.11722	3.23659	0.588468	2.67179	2.50061	2.77412	3.63925	3.54156	3.04365	2.52399	2.63216	2.74417	3.32287	3.95536	2.86253	2.93782	3.07835	2.86641	2.68037	3.07538	3.07163	2.81531	2.9891	2.94532	2.68972	3.18695	3.34766	3.06359	2.78585	2.70075	3.3688	2.88658	2.38104	ENSG00000081870	HSPB11	protein_coding
LRRC42	3.29099	2.24887	3.75839	3.77319	2.54467	3.03418	3.04489	3.10238	2.8311	2.38566	2.86144	2.67421	2.8508	2.37039	2.79868	3.20544	2.77242	2.94695	3.15769	2.9741	3.39117	2.97381	3.20728	2.94532	3.55169	3.05496	3.14566	3.34427	2.92468	3.01761	3.2345	3.6603	3.35902	ENSG00000116212	LRRC42	protein_coding
LDLRAD1	2.12871	2.43232	0.588468	0.809715	2.25757	1.79182	3.30321	3.04827	3.20785	3.05577	2.21942	2.54296	2.65149	1.63343	2.87496	2.18236	1.21	1.75896	1.25587	1.53851	1.76747	1.21161	1.21569	1.02286	1.70021	2.17905	1.38346	1.72707	1.01447	1.39142	-0.538092	-0.482654	-1.07839	ENSG00000203985	LDLRAD1	protein_coding
TMEM59	4.59023	3.33201	4.49536	3.56271	3.12601	4.7607	3.63925	3.10238	3.17935	3.16554	3.40458	3.25618	3.96269	4.69232	2.60323	4.75954	4.84713	4.58741	6.00513	4.85807	4.58322	4.81298	5.10457	4.48229	4.78398	4.28228	4.8117	4.57574	5.21989	4.78075	5.5843	4.77787	4.51656	ENSG00000116209	TMEM59	protein_coding
TCEANC2	3.58606	2.19912	3.39582	3.23637	2.47807	2.04898	2.86432	2.78708	3.01974	2.84757	2.68635	2.70961	2.54046	1.63343	2.78556	3.00952	3.25134	2.61026	3.15769	2.9565	3.04758	3.08608	2.96933	2.90948	2.94041	3.24868	3.02392	3.06359	2.8147	2.84514	3.00623	3.35865	3.60343	ENSG00000116205	TCEANC2	protein_coding
AL357673.1	1.00942	2.34351	2.17343	1.85153	2.47807	2.62409	2.32666	2.57383	2.23925	2.06146	1.52471	2.18878	2.14453	1.63343	2.10881	0.852651	1.39844	0.831473	2.4998	1.58505	1.70735	1.21161	1.81179	1.32451	1.26411	0.715648	0.920488	1.20198	1.51404	1.51172	1.33638	1.10231	1.58457	ENSG00000256407	AL357673.1	protein_coding
MRPL37	3.18486	2.63301	4.0479	3.20445	3.44939	2.87721	3.25511	2.80894	3.20785	3.42593	3.20557	2.99434	3.18201	2.37039	3.2444	3.39139	3.36116	3.53843	3.11647	2.86516	3.20805	3.14651	3.42605	2.96291	2.4865	3.27858	3.19485	3.27905	2.89796	2.7986	3.70984	3.06167	3.00907	ENSG00000116221	MRPL37	protein_coding
SSBP3	6.93852	8.81563	8.41502	7.46153	8.38439	7.72832	8.28011	8.36583	8.75643	9.38927	8.90931	8.88014	8.50671	8.50379	8.85911	6.63117	7.18514	7.11869	7.97589	9.06117	6.88153	7.38271	7.86055	9.25402	8.93723	6.69432	6.87908	6.86471	9.04695	7.84728	6.68752	6.71702	6.59639	ENSG00000157216	SSBP3	protein_coding
ACOT11	4.59852	5.36904	5.11203	4.15019	6.18722	4.43989	5.54739	5.64087	6.00509	7.99481	4.88335	5.7727	5.31446	6.31525	7.0562	3.59156	3.70854	3.70979	4.04137	4.12741	3.58739	3.83839	4.07944	4.22959	4.47127	3.85613	3.90579	3.83878	4.58694	3.55436	3.80768	4.8749	4.18214	ENSG00000162390	ACOT11	protein_coding
MROH7-TTC4	2.62717	2.43232	2.9104	1.76665	1.42012	1.79182	1.45993	1.48157	0.259816	-0.0692404	2.27353	1.27403	1.59705	1.63343	1.07687	1.79294	1.33832	1.75896	1.40026	1.44066	2.81097	1.21161	1.72016	0.806046	0.877088	2.08064	1.81956	1.67731	1.01447	1.11579	0.198874	2.01985	0.506572	ENSG00000271723	MROH7-TTC4	protein_coding
PARS2	0.906322	0.453691	2.17343	1.29514	0.44358	1.71967	0.179823	0.145971	-0.513908	-0.403659	1.33419	1.36566	1.59705	0.0484661	0.296179	0.77248	1.14128	0.368501	0.708386	0.465754	1.10696	0.397162	1.21569	-0.0110901	-0.320851	1.09752	0.665231	0.888819	0.548809	1.51172	2.26926	2.97678	2.76291	ENSG00000162396	PARS2	protein_coding
TTC22	2.62717	2.87402	3.39582	2.872	3.26417	1.98886	2.41686	3.04827	3.53471	3.40817	2.18219	2.63791	2.941	2.85582	3.95622	2.24311	2.38364	2.39745	1.86593	2.59646	2.59571	2.45804	2.68424	2.90948	2.58037	2.27117	2.85059	2.32016	3.05131	2.97638	1.33638	1.63282	1.24354	ENSG00000006555	TTC22	protein_coding
LEXM	2.97161	4.21798	4.0479	2.91208	4.84473	2.58402	5.0378	4.80622	4.98208	4.68196	5.03463	4.7548	4.27164	3.5079	4.42229	2.91932	2.90267	2.9856	2.56254	2.47814	2.5278	3.03903	3.06555	2.99747	2.94041	2.49143	2.4525	2.94246	2.49634	2.7505	2.73493	1.83927	2.8285	ENSG00000162398	LEXM	protein_coding
DHCR24	3.09395	4.34922	2.17343	3.15855	3.99321	2.91	3.52221	4.1156	4.79046	5.14826	4.1751	4.08812	3.77925	3.5079	4.04695	2.99193	3.78936	3.43982	3.11647	3.35597	2.5278	3.26028	3.45476	3.01444	3.13858	2.81081	3.17864	2.92124	3.09901	3.05768	5.0165	2.68727	2.89124	ENSG00000116133	DHCR24	protein_coding
AC096536.2	1.98432	2.84196	2.9104	0.0727489	3.25093	2.31691	2.01632	1.42608	2.5487	2.7094	0.652721	2.16347	1.06653	2.85582	2.91164	0.597394	1.27558	1.46283	0.177871	1.33569	-0.387805	0.183037	1.21569	1.26902	1.14628	0.62545	1.06859	0.367987	0.911379	1.62275	-2.12305	-0.482654	-2.66335	ENSG00000242396	AC096536.2	lncRNA
AL590440.2	2.12871	0.758545	0.588468	0.377604	0.0129453	1.98886	-1.04257	0.277215	-0.110552	-0.534904	0.652721	1.57211	-2.10339	0.0484661	0.368329	2.72001	1.76101	1.95346	1.86593	1.03404	2.81097	1.46992	1.40413	1.42948	2.1916	2.32947	1.81956	2.07324	1.36594	2.07731	0.198874	1.83927	0.144002	ENSG00000284601	AL590440.2	lncRNA
BSND	1.98432	1.22421	3.39582	1.83495	2.23085	1.79182	0.542393	0.882937	1.93278	2.55659	0.652721	0.700841	1.06653	1.63343	2.2869	2.08614	1.45616	2.07791	2.43421	1.75752	1.76747	2.04698	2.05621	1.97163	1.31961	2.30061	2.34039	1.99417	1.98938	2.42245	0.198874	1.10231	1.42411	ENSG00000162399	BSND	protein_coding
PCSK9	3.11722	4.07359	4.49536	2.8801	4.67178	2.87721	4.85628	4.65754	5.2826	4.51365	3.82265	4.17301	3.87389	3.74891	4.52055	3.3643	3.13246	3.36362	3.19777	3.2151	2.72262	3.28737	3.4689	3.29008	3.3264	3.1711	2.9302	3.49548	3.29604	3.2429	1.33638	1.39181	2.19463	ENSG00000169174	PCSK9	protein_coding
USP24	5.69253	5.09755	5.11203	5.75733	4.93853	6.36943	5.43316	4.96067	4.56394	4.53016	5.61392	5.18092	5.71039	4.44078	4.68143	5.81937	5.78795	5.83765	6.89517	5.84737	5.9259	5.97901	5.9656	5.59236	5.82171	5.7889	5.90456	6.0206	6.26371	6.1323	6.04185	5.98223	5.78373	ENSG00000162402	USP24	protein_coding
MIR4422HG	5.1821	5.9189	4.67593	6.31059	5.51591	4.93809	5.14725	5.32919	5.31407	5.09653	5.99022	6.04979	5.38042	4.90645	5.38473	5.16872	5.22044	5.26888	4.68743	5.27488	5.24288	5.18844	5.27122	5.49897	5.14819	5.19677	5.18068	5.10887	5.15931	5.29831	4.77176	5.05132	5.15043	ENSG00000231090	MIR4422HG	lncRNA
AL603840.1	7.48627	7.68307	7.03141	7.79304	7.58643	7.38482	7.66594	7.8625	7.35626	7.42012	8.24009	7.90003	7.75924	7.20834	7.31142	7.55272	7.67817	7.60121	7.35335	7.64498	7.5983	7.58187	7.57365	7.66772	7.82919	7.53737	7.65977	7.4651	7.82138	7.7047	8.01778	8.56991	8.17821	ENSG00000234810	AL603840.1	lncRNA
AL353681.1	2.30118	1.12112	3.39582	1.63873	1.55547	1.38847	0.542393	1.48157	1.96652	1.78702	0.807443	0.628691	0.70396	1.63343	2.08759	1.90998	1.84982	1.92723	1.86593	1.67386	2.21885	1.91422	0.918707	1.52733	1.8205	1.73734	1.64177	1.72707	1.36594	1.26018	0.198874	2.18031	1.72896	ENSG00000235612	AL353681.1	lncRNA
AC119674.1	2.8929	1.22421	3.39582	2.2141	2.4319	3.65344	2.92706	2.67252	2.40841	1.37656	2.87317	2.37671	2.54046	2.37039	1.77896	2.63188	2.74952	2.76638	5.2027	2.8839	2.97294	3.39093	2.65979	2.67341	2.81085	2.61377	2.4525	2.85565	2.89796	3.20771	1.57739	2.01985	0.144002	ENSG00000260971	AC119674.1	lncRNA
AC119674.2	1.28072	1.22421	2.9104	1.08682	1.79316	1.38847	1.27936	0.798048	1.19011	2.54038	0.90208	0.769554	0.70396	1.63343	1.38582	1.42456	1.61662	1.7884	0.467378	1.38913	1.19716	1.60527	1.34401	1.37795	1.65778	1.69362	1.54392	1.12983	2.13377	0.568299	2.12487	0.739738	1.42411	ENSG00000284686	AC119674.2	protein_coding
PLPP3	5.23092	4.67457	3.75839	5.5583	5.49641	5.2384	4.88817	4.76208	5.75288	5.61291	4.8181	4.84114	4.49652	5.00266	5.96133	5.18816	5.40761	5.43401	5.73246	5.54588	4.88408	5.40182	5.50195	5.78765	5.81689	5.26184	5.16431	5.30181	5.94928	5.58554	4.99589	4.94361	5.03013	ENSG00000162407	PLPP3	protein_coding
PRKAA2	4.38505	3.91312	4.49536	3.63634	4.4922	4.33514	2.73002	3.56743	4.09223	4.52193	3.52843	3.70523	3.51132	4.90645	4.96352	4.26158	4.15442	4.08683	4.20762	4.81479	4.5579	4.22918	4.21988	4.24405	4.7591	4.20653	4.20689	4.29975	4.04523	4.46032	4.67136	3.99847	4.25551	ENSG00000162409	PRKAA2	protein_coding
FYB2	4.82032	4.12778	3.75839	5.18578	4.95495	4.46217	4.40589	4.60852	4.65472	4.98417	4.51912	4.20438	3.91897	5.09286	4.58253	4.89823	4.98586	5.06142	4.97949	4.69789	4.76379	4.75593	4.8256	4.79872	4.64425	4.75606	4.77443	4.73621	4.7822	5.03277	4.56345	5.58343	4.89889	ENSG00000187889	FYB2	protein_coding
C8A	3.80249	3.26105	2.17343	3.41991	3.39025	3.42295	2.73002	3.28504	3.28344	2.98567	3.52099	3.30329	3.02589	3.21839	3.30999	4.17067	3.83358	3.98877	3.27473	3.80253	4.19168	4.06666	4.0326	3.74125	3.76661	3.85613	4.07298	4.14363	3.6077	3.9868	2.83114	3.54709	3.40274	ENSG00000157131	C8A	protein_coding
C8B	2.91962	2.43232	0.588468	3.23637	2.25757	2.70106	2.41686	2.71944	2.18295	2.33017	2.81354	2.2858	1.35604	2.37039	2.15033	3.22063	3.13246	3.26234	3.03031	3.35597	3.46565	3.54481	3.24064	3.30395	2.5342	3.12246	3.37637	2.63884	3.18991	3.40702	3.16235	2.57624	3.26738	ENSG00000021852	C8B	protein_coding
AL161740.1	4.64729	2.47475	0.588468	3.01135	2.8203	3.14851	2.73002	2.69617	2.91991	2.75226	3.1869	2.99434	2.54046	3.74891	2.51062	4.62334	3.81164	3.835	2.89059	3.62458	5.24288	3.4157	3.41148	3.3313	3.72611	4.53853	3.52482	3.46648	3.16772	3.55436	1.96441	2.88658	2.76291	ENSG00000236341	AL161740.1	lncRNA
DAB1	9.10981	8.68449	8.53683	9.03303	9.12295	9.34847	8.74152	8.73397	8.97736	8.98295	8.78404	8.77779	8.75225	9.22089	9.06784	9.03458	9.0121	8.97973	10.0409	9.25242	9.18877	9.12614	9.05811	9.18542	9.37724	9.05671	9.03845	9.0746	9.58603	9.19513	8.80398	9.00987	8.98815	ENSG00000173406	DAB1	protein_coding
TACSTD2	-0.148126	1.57568	0.588468	-1.51221	1.82923	0.34116	1.76479	0.798048	1.45076	1.99164	0.0540834	0.472572	1.06653	2.37039	2.46199	-0.897371	0.307294	-0.753489	-0.670126	-0.932795	-1.52531	-1.29089	-0.303685	0.120154	-1.23839	0.0635712	-0.588526	-1.34822	-0.673583	-1.54718	-2.12305	0.254311	0.506572	ENSG00000184292	TACSTD2	protein_coding
MYSM1	4.25472	5.02086	4.98079	4.67528	3.83368	4.37091	4.38369	4.98487	3.98104	3.35355	4.6612	4.49049	4.27164	4.13593	3.79541	4.29783	4.41673	4.49667	3.6373	4.16619	4.43353	4.36255	4.11585	4.11623	4.04701	4.51988	4.48252	4.19757	4.05736	4.33546	4.67136	4.5323	4.73753	ENSG00000162601	MYSM1	protein_coding
AL136985.3	4.32636	3.08047	3.39582	4.18332	3.59267	4.43989	4.64859	3.46101	3.64303	3.32544	3.71596	3.3601	5.26293	3.74891	3.74887	4.18623	3.77809	4.05083	4.68743	3.6134	4.11277	3.81995	4.07019	4.09245	4.05521	3.92392	3.88596	4.2238	3.68787	4.16248	3.85423	4.08213	3.9065	ENSG00000283445	AL136985.3	lncRNA
JUN	2.08217	2.63301	2.9104	1.81818	2.35975	2.36501	3.52221	2.35357	2.64564	2.92453	2.20092	2.58169	1.98407	2.85582	2.35951	2.08614	2.9436	2.8101	1.86593	3.31513	1.64462	2.63721	2.58384	2.65187	3.50458	2.32947	2.4525	2.35222	2.38531	2.07731	3.94303	3.35865	2.62205	ENSG00000177606	JUN	protein_coding
LINC01135	4.55658	4.78829	5.23232	5.72956	5.70249	4.93012	4.75617	5.00868	5.42292	5.72831	5.00295	5.21519	4.79142	4.90645	6.55042	4.71734	4.43119	4.68457	4.7695	4.70317	4.68804	4.67104	4.54765	4.87968	4.66046	4.64567	4.5022	4.76627	4.7822	4.85085	4.77176	5.33326	4.70297	ENSG00000234807	LINC01135	lncRNA
LINC02777	3.09395	3.44304	3.39582	3.32216	3.35357	3.00412	3.20536	3.43313	3.51774	3.38112	3.46008	3.46741	3.56903	2.85582	3.36392	3.3643	3.11465	2.9856	3.38299	3.27311	3.57062	3.16123	2.70829	3.01444	3.59731	3.26371	3.25793	2.94246	3.35616	2.93395	3.3688	3.60481	3.16954	ENSG00000232453	LINC02777	lncRNA
LINC01358	5.42056	4.94743	4.8364	5.90465	5.60182	5.45941	5.09357	5.24751	5.44553	5.41818	5.32888	5.31914	4.71678	5.09286	5.31798	5.68622	5.50995	5.51109	5.22227	5.3743	5.53431	5.30571	5.48117	5.49292	5.44187	5.56759	5.49403	5.54313	5.39251	5.57176	5.27783	5.38359	5.75871	ENSG00000237352	LINC01358	lncRNA
HSD52	3.97798	3.5854	3.39582	3.8618	4.33801	3.57382	3.43856	3.2535	3.39917	4.12535	4.14155	3.82307	3.02589	2.37039	3.4743	3.94241	4.16311	4.39506	3.95046	4.10363	3.76009	3.96125	4.05152	4.59377	4.18788	3.88557	3.90579	3.83878	5.45341	4.71961	3.75959	4.27223	4.57505	ENSG00000224609	HSD52	lncRNA
FGGY	7.51063	6.95025	6.65456	7.50738	7.77796	7.38919	7.06421	7.0671	7.13018	6.99425	7.12355	7.04416	7.09873	6.96733	7.30051	7.60139	7.28905	7.30911	7.91409	7.4513	7.88959	7.29031	7.20569	7.43934	7.43992	7.47821	7.30489	7.33778	7.49132	7.3924	6.81652	7.18268	7.22691	ENSG00000172456	FGGY	protein_coding
HOOK1	4.60676	4.46952	4.0479	3.65535	3.88599	4.59918	3.88026	3.8358	3.55149	3.74166	4.03594	4.14742	3.87389	4.57203	3.40738	4.57689	4.5943	4.44214	4.75614	4.58791	4.5579	4.71161	4.49333	4.54204	4.62786	4.6167	4.60282	4.72401	5.07237	4.61605	4.61841	4.70057	4.72035	ENSG00000134709	HOOK1	protein_coding
CYP2J2	3.18486	3.60463	4.67593	7.10271	4.95086	2.54279	3.94232	4.29669	4.83682	4.09792	4.74657	4.22287	3.7295	4.69232	4.73358	2.78275	2.96364	3.21974	3.80236	5.2021	3.07163	3.72406	3.96435	5.89236	3.40547	3.15507	4.38699	4.47742	5.50301	5.70391	5.51357	5.55443	5.94767	ENSG00000134716	CYP2J2	protein_coding
C1orf87	4.63927	3.64235	3.75839	4.69839	3.88599	4.50573	2.98718	3.46101	3.45374	3.37199	3.85849	3.59595	3.32287	3.5079	3.4244	4.57689	4.66331	4.64488	4.50779	4.49956	5.00139	4.65553	4.3247	4.25123	4.32978	4.6571	4.7417	4.73012	4.73769	4.91771	4.31989	4.47154	4.73753	ENSG00000162598	C1orf87	protein_coding
LINC02778	3.09395	2.63301	2.17343	3.17181	2.784	3.69166	2.79873	2.35357	2.13923	2.19172	2.69959	2.26215	2.941	0.0484661	2.60323	3.25053	3.29943	3.08386	3.23677	3.2444	3.16399	3.52217	3.22405	3.20392	2.86781	3.47215	3.40452	3.10181	2.8147	2.93395	2.83114	3.81503	2.62205	ENSG00000238242	LINC02778	lncRNA
LINC01748	4.67891	4.71052	4.8364	4.59631	4.39327	5.05265	6.34688	5.05972	4.41912	4.99611	4.82718	4.49049	6.46266	4.80335	4.58632	4.53498	4.36493	4.50999	5.06864	4.53555	4.47919	4.68639	4.56091	4.35482	4.35656	4.55695	4.47591	4.44805	4.48292	4.7566	6.19436	5.38359	5.65406	ENSG00000226476	LINC01748	lncRNA
AC099792.1	5.38266	5.43501	6.01473	8.07991	5.12782	5.67982	5.81126	5.79941	7.85622	5.20077	6.05215	5.69091	5.53323	3.95536	6.00442	5.59594	5.64946	5.57585	5.39596	5.27488	5.43121	5.44457	5.54598	5.30912	5.50607	5.67828	5.62542	5.67573	5.14801	5.56483	5.69073	5.63974	5.88739	ENSG00000231252	AC099792.1	lncRNA
NFIA	8.35019	8.51629	7.74834	9.21205	8.07599	9.58798	9.22773	8.33037	7.81078	7.94218	8.64365	8.35014	9.72117	8.36588	7.79888	8.1343	8.37969	8.29684	10.3359	8.39751	8.32425	8.39852	8.36141	8.37364	8.62631	8.23039	8.2649	8.46579	8.77557	8.41716	8.93426	9.07129	8.94813	ENSG00000162599	NFIA	protein_coding
AC099791.3	4.71749	5.50833	4.28891	4.11629	4.51452	4.08532	5.02352	5.25947	4.37582	4.30879	5.35421	5.44789	4.81547	3.74891	4.16812	4.57689	4.25541	4.41879	3.72219	4.2188	4.89086	4.05093	4.0326	3.91401	4.26764	4.66278	4.35849	4.0293	4.03301	4.00741	3.30321	3.28994	3.60343	ENSG00000284808	AC099791.3	lncRNA
TM2D1	3.55231	3.02444	4.0479	3.24895	3.6442	3.06363	2.58192	2.8932	4.10743	4.36049	2.9855	2.93575	1.98407	4.29639	3.62916	3.14304	3.43478	3.63883	4.10598	4.54735	3.20805	3.52217	4.15137	5.08644	5.14051	3.41945	3.22673	3.46648	5.34384	4.35167	4.18073	3.54709	3.21929	ENSG00000162604	TM2D1	protein_coding
PATJ	7.37845	7.08647	6.92832	7.44044	6.95648	8.41191	7.8123	7.03152	6.9782	6.9358	7.31524	7.14298	8.08519	7.79666	8.03989	7.26845	7.27207	7.24153	9.49453	7.86487	7.4001	7.57639	7.41833	8.18788	7.89004	7.30015	7.38036	7.49772	8.54693	8.04839	7.39067	7.81655	7.56667	ENSG00000132849	PATJ	protein_coding
L1TD1	2.12871	0.88979	0.588468	1.69494	1.42012	1.98886	0.179823	0.798048	-0.182702	0.117173	1.52471	1.49304	1.59705	0.0484661	0.988057	2.53802	1.56509	1.75896	1.76283	1.58505	1.43817	2.19739	1.57078	1.70512	1.01795	1.86108	1.49239	2.03425	1.88441	1.62275	1.57739	1.10231	1.9805	ENSG00000240563	L1TD1	protein_coding
KANK4	4.32636	5.28211	4.98079	4.84223	4.86659	4.28602	5.26121	5.30632	5.19989	4.90409	5.44738	5.54908	4.97342	4.44078	4.96933	4.36771	4.91044	4.86122	4.44257	4.72412	3.91431	4.72653	4.90056	4.71294	4.67117	4.40257	4.71946	4.63559	4.11649	4.39924	5.07662	5.11229	4.82046	ENSG00000132854	KANK4	protein_coding
USP1	3.61904	3.97356	3.75839	3.91405	4.36283	5.08173	4.61087	3.37571	3.1131	3.85086	3.12937	3.24416	4.66479	3.74891	3.56152	3.17458	3.7321	3.70208	6.66079	3.86044	3.2717	4.21514	3.61597	3.59095	4.16533	3.44604	4.10764	3.78106	4.49188	4.08703	4.64513	3.86312	3.99486	ENSG00000162607	USP1	protein_coding
DOCK7	5.94097	7.32406	6.26089	5.84171	4.74913	5.88342	7.2688	7.5798	4.97795	4.27979	8.4943	7.76982	7.52414	5.54032	4.53238	5.8828	5.85385	5.90304	6.24874	5.89894	5.9809	5.94751	5.68878	5.97272	6.02944	5.70605	5.75132	5.77072	5.90301	5.90403	6.72557	6.86607	6.65632	ENSG00000116641	DOCK7	protein_coding
AC103923.1	1.87935	2.63301	0.588468	1.97775	1.55547	1.07813	1.45993	1.73093	1.80802	1.73099	1.29984	1.36566	1.59705	2.37039	1.48651	2.05259	1.33832	1.13633	1.25587	1.38913	2.0835	1.32054	1.57078	1.66268	1.37305	2.08064	1.93985	1.91051	1.20089	1.26018	2.12487	2.01985	2.19463	ENSG00000235545	AC103923.1	lncRNA
ATG4C	4.91631	3.91312	4.67593	3.77753	3.89452	5.00792	4.42775	3.78156	3.41759	3.69849	3.98279	3.83914	4.61085	4.29639	4.36172	5.11284	4.97602	4.81547	4.68743	4.77016	5.22154	4.77997	4.39305	4.65458	4.26057	5.37689	4.96133	4.72401	4.21719	4.74438	4.74731	4.70057	4.82046	ENSG00000125703	ATG4C	protein_coding
LINC01739	4.37544	3.62362	3.75839	4.12994	3.84253	3.90187	3.34975	3.65452	3.52908	3.6838	3.79208	3.51821	3.18201	2.85582	3.70774	4.66279	4.23081	4.40935	3.82813	4.37264	4.68804	4.19382	4.28528	4.06827	4.20271	4.53853	4.48252	4.19757	3.94439	4.50448	4.31989	3.90966	4.49652	ENSG00000229537	LINC01739	lncRNA
AC096543.1	2.49128	2.74127	0.588468	1.58023	1.16181	2.70106	1.76479	1.68439	0.509176	0.564632	1.03332	1.85108	1.59705	2.37039	0.988057	3.1589	2.12358	2.37822	1.96214	2.34924	2.30251	2.04698	1.97925	2.00598	1.74143	2.46567	2.50545	2.58589	2.22258	2.59578	1.33638	1.10231	1.03709	ENSG00000203605	AC096543.1	lncRNA
LINC00466	5.86396	6.14595	4.98079	5.57087	5.22579	7.10049	8.13319	6.94286	4.85044	4.2502	7.74318	7.11023	8.56815	6.35225	4.64195	5.56057	5.6182	5.49332	8.7166	5.97737	5.45426	5.67489	5.42786	5.69857	6.28778	5.56152	5.74032	5.66301	6.16912	6.24507	6.0216	6.1467	5.50155	ENSG00000224209	LINC00466	lncRNA
FOXD3-AS1	3.40882	2.51597	4.28891	1.69494	3.56085	2.73805	1.45993	1.58654	2.89384	3.65398	1.66627	1.97265	0.218534	4.57203	3.39879	3.37791	3.66025	3.53843	3.69445	5.60354	2.75268	3.56709	3.9743	5.69331	6.15488	3.26371	2.60585	2.94246	6.46141	4.87348	0.684301	-2.06762	-2.66335	ENSG00000230798	FOXD3-AS1	lncRNA
ALG6	3.99064	3.48517	2.9104	3.62674	3.5283	3.98116	4.05897	4.02512	3.33603	3.10068	3.49845	3.65163	3.18201	3.5079	3.10353	4.67937	4.0645	4.08089	4.47555	3.96972	4.34752	4.22218	4.1688	3.91401	3.90003	4.45589	4.17456	4.24103	3.87759	4.08703	3.80768	3.99847	4.13106	ENSG00000088035	ALG6	protein_coding
ITGB3BP	4.15706	4.49035	2.9104	4.47044	3.96106	4.52703	4.57214	4.71655	3.97276	3.87691	3.91632	4.00507	3.87389	4.57203	3.8594	4.2244	4.37992	4.27018	5.55869	4.4119	3.99197	4.43097	4.43688	4.19278	4.24632	4.47538	4.57212	4.52742	4.24925	4.5332	4.81946	4.37533	4.57505	ENSG00000142856	ITGB3BP	protein_coding
PGM1	4.87595	4.67457	5.44645	5.20848	5.03435	4.93012	4.44928	4.62093	6.01923	4.82933	4.87171	4.7118	4.37234	3.95536	4.73017	5.17653	4.75815	4.8297	5.23195	5.27488	5.17235	4.96754	4.80344	5.10637	5.5298	5.12452	4.98948	4.95556	5.01136	5.13932	5.37679	5.36701	5.00198	ENSG00000079739	PGM1	protein_coding
ROR1	7.24221	7.36129	6.77829	7.5178	7.26211	7.50372	7.49271	7.73058	7.80438	7.31922	7.55256	7.45605	7.58135	6.91883	7.31541	7.30809	7.24675	7.27961	8.05166	7.54772	7.36283	7.32013	7.26769	7.36602	7.80023	7.36952	7.31698	7.35073	7.32328	7.33036	7.04436	7.2247	7.24203	ENSG00000185483	ROR1	protein_coding
UBE2U	3.75876	4.21798	3.75839	3.67877	3.5283	3.90187	4.00182	4.28113	4.04167	4.01822	3.82868	3.6607	3.02589	1.63343	4.26108	3.57984	3.64792	3.70979	3.6373	3.25882	3.41015	4.01896	3.59032	3.30395	3.09153	3.58414	3.82478	3.72094	2.95091	3.37565	3.54937	4.1612	4.30243	ENSG00000177414	UBE2U	protein_coding
CACHD1	6.6935	7.40309	7.35665	7.12462	6.87686	6.81905	7.03958	7.53624	7.12038	7.21903	6.92937	7.05625	6.5866	7.03715	7.02654	6.61976	6.77454	6.70546	7.09143	6.97573	6.56109	6.82401	6.65438	7.04935	7.12355	6.7136	6.70326	6.80515	7.19747	6.80891	6.89654	7.02778	6.86608	ENSG00000158966	CACHD1	protein_coding
RAVER2	4.30625	2.90539	3.39582	4.26296	3.8774	4.22217	3.10039	3.18828	3.08264	3.56062	3.51352	2.95062	3.62453	3.74891	3.33721	4.42783	3.81164	3.79929	3.92681	3.7827	4.51471	4.02702	3.88218	3.65729	3.16911	4.40935	4.10764	4.06843	3.68787	3.71335	4.28634	4.56174	4.27916	ENSG00000162437	RAVER2	protein_coding
JAK1	7.07699	6.36199	5.79792	7.01434	6.67364	8.42118	7.21325	6.44975	6.66021	6.85864	6.7565	6.54235	7.32077	6.89396	6.90142	6.64249	6.5577	6.7426	7.54419	8.27644	7.08128	6.622	6.6621	7.64133	8.28539	6.77389	6.60964	6.60015	6.61079	6.73668	7.04436	7.23388	7.0932	ENSG00000162434	JAK1	protein_coding
AK4	5.10272	6.05448	5.34336	5.234	5.06114	5.22543	6.36965	6.33768	5.29594	5.06572	6.33047	5.7727	5.80949	5.54032	4.63466	5.22251	5.55687	5.77099	4.75614	5.24258	5.08645	5.17036	5.26313	5.08644	5.26941	5.20458	5.256	5.14592	5.10778	4.87348	5.61166	5.07193	5.34227	ENSG00000162433	AK4	protein_coding
DNAJC6	5.9377	5.94177	5.87387	5.69667	6.30236	7.38628	6.35261	5.94224	6.27294	6.49642	5.67047	5.65731	6.3354	6.94328	6.11603	5.70794	5.84308	5.75803	8.32479	5.84976	5.49039	6.16763	5.89664	5.8528	5.93265	5.65852	5.99759	6.11705	6.49523	6.03025	6.43537	5.78413	5.74179	ENSG00000116675	DNAJC6	protein_coding
LEPR	5.58815	5.73909	5.87387	6.02558	5.76899	5.7984	5.96118	6.03558	5.72973	5.22126	6.02743	5.77479	5.65816	5.66318	5.86175	5.53953	5.6679	5.60716	5.71875	5.48889	5.42189	5.54901	5.50195	5.62864	5.68047	5.54624	5.68688	5.60098	5.86212	5.66552	5.45437	5.74616	5.87192	ENSG00000116678	LEPR	protein_coding
AL513493.1	1.98432	1.92082	2.17343	1.58023	1.96512	1.56355	1.45993	0.508541	0.414539	-0.403659	1.55416	1.27403	1.35604	2.37039	1.16052	1.70929	1.56509	1.87329	1.53151	1.91155	1.93412	2.16854	1.97925	1.32451	1.47433	1.39917	2.18677	1.86679	0.548809	1.51172	4.56345	5.2633	3.966	ENSG00000285079	AL513493.1	lncRNA
PDE4B	7.47955	7.36693	7.0642	7.63379	7.11737	7.66729	7.45595	7.54196	7.09294	6.82808	7.74797	7.5706	7.41033	7.1465	6.89609	7.60139	7.81612	7.57716	8.3123	7.46692	7.66994	7.74161	7.69669	7.47579	7.45626	7.5187	7.64066	7.62865	7.5906	7.65658	7.8355	7.6654	7.8553	ENSG00000184588	PDE4B	protein_coding
SGIP1	6.25341	5.94554	6.01473	6.3643	5.81244	6.03232	5.45462	5.79394	5.5715	5.45324	6.17213	5.93107	5.56194	5.77639	5.6681	6.39223	6.21314	6.21229	6.00513	6.40625	6.361	6.23005	6.13483	6.30481	6.36565	6.23826	6.30629	6.30078	6.24528	6.26232	7.14607	6.71046	6.78166	ENSG00000118473	SGIP1	protein_coding
TCTEX1D1	2.65923	4.10094	4.28891	2.48247	3.06681	3.40005	3.25511	3.22126	2.93704	2.12806	2.75135	3.34891	3.18201	3.74891	2.3054	2.82311	3.02214	2.95995	4.20762	2.23713	3.04758	3.11661	3.17313	2.81576	2.3861	3.1711	2.98716	2.92124	2.59943	2.15326	3.30321	1.83927	3.11801	ENSG00000152760	TCTEX1D1	protein_coding
DNAI4	4.54804	4.12778	3.75839	4.12654	3.14044	4.52703	4.29133	4.27329	2.71677	2.86068	5.25684	5.20902	4.71678	4.57203	3.1656	4.43436	4.02691	4.14489	4.74266	3.91611	4.57483	4.40646	4.02304	4.06012	3.77656	4.49462	4.09905	4.01935	3.97027	4.14398	4.18073	4.94361	4.89889	ENSG00000152763	DNAI4	protein_coding
MIER1	4.50458	4.00285	3.75839	5.2197	4.53651	4.83941	4.21796	3.97766	4.12622	4.61774	4.46976	4.12792	4.16339	4.13593	4.31227	4.77505	4.5486	4.44676	5.12169	4.63844	4.84276	4.44907	4.47242	4.6867	4.43404	4.82354	4.63288	4.69929	5.07833	4.8394	5.31157	5.46376	5.68094	ENSG00000198160	MIER1	protein_coding
SLC35D1	4.59023	4.41608	4.0479	4.50754	3.97722	4.93809	4.4705	4.34984	4.10365	4.32308	4.17983	3.92449	4.23646	4.13593	4.01921	4.20162	4.30337	4.40935	5.78602	4.2114	4.45197	4.62929	4.52752	4.13187	4.04701	4.43613	4.5659	4.53442	4.52718	4.54734	4.2168	3.71374	4.18214	ENSG00000116704	SLC35D1	protein_coding
C1orf141	3.44605	2.80917	3.75839	3.62674	2.54467	2.70106	2.41686	2.41187	2.45671	2.08401	2.60428	2.7945	3.45119	3.95536	2.81168	3.41798	3.77809	3.54706	3.11647	3.12347	2.99825	3.44005	2.68424	2.71553	3.80601	3.83616	3.07736	3.10181	3.07535	3.3108	3.00623	3.42424	3.77959	ENSG00000203963	C1orf141	protein_coding
IL23R	3.09395	6.33633	3.75839	3.49572	3.30316	2.62409	6.03425	7.16463	5.41835	3.63883	5.41164	5.49937	4.55482	4.29639	3.45786	2.56206	2.96364	2.93383	3.54711	2.40219	2.34259	2.3336	2.80065	2.19651	2.46205	2.85116	2.74446	2.58589	2.46027	1.91225	2.63183	2.68727	3.06457	ENSG00000162594	IL23R	protein_coding
IL12RB2	4.82739	4.67457	3.75839	4.94045	4.04013	4.85633	5.13402	5.30248	4.0137	3.55256	5.27463	4.98895	5.09628	4.57203	3.92067	4.86478	4.74663	4.71938	5.47147	4.73963	4.77115	4.90769	4.8582	4.76401	4.79381	4.88314	4.82217	4.80732	4.74521	4.58896	4.74731	4.96581	4.41346	ENSG00000081985	IL12RB2	protein_coding
SERBP1	3.63525	4.04571	4.49536	3.60734	3.50619	4.65827	3.97238	3.10238	2.74621	3.05577	3.47555	3.09148	3.96269	3.74891	3.37272	3.51971	4.10114	3.86295	5.18287	4.20396	3.41015	3.79185	3.56421	4.15501	4.89318	3.56	3.72784	3.70861	4.15084	4.3677	5.32816	4.75256	4.57505	ENSG00000142864	SERBP1	protein_coding
LINC01702	2.65923	1.92082	0.588468	1.76665	1.32227	2.41155	3.04489	1.48157	0.509176	0.117173	2.21942	2.08476	2.8508	1.63343	0.296179	2.65442	2.41309	2.23586	4.61528	2.11557	3.42889	2.55041	2.26516	1.61896	2.06742	2.85116	2.60585	2.28737	2.08723	2.42245	1.57739	1.83927	1.24354	ENSG00000235200	LINC01702	lncRNA
GADD45A	0.543751	4.5511	2.17343	0.970179	1.27074	0.521732	5.00909	4.81165	2.4919	1.78702	3.08971	3.5082	3.38846	2.37039	1.54994	0.398085	0.641713	0.44445	1.53151	-0.485336	0.796619	0.183037	1.40413	0.120154	-0.501423	0.194816	-1.11904	0.798621	0.404419	0.955322	1.78384	1.83927	0.796079	ENSG00000116717	GADD45A	protein_coding
GNG12	6.05983	7.64642	7.0642	6.57992	5.52967	5.95194	9.32484	9.1918	6.61504	6.06925	10.1041	9.54518	9.78801	6.42351	5.73955	5.91816	5.9599	5.89967	6.73757	5.81844	5.99668	5.90003	5.84606	5.8762	5.85261	5.98527	5.92414	5.95164	5.69759	5.55085	6.19436	6.1467	6.1727	ENSG00000172380	GNG12	protein_coding
GNG12-AS1	6.06582	4.93228	5.11203	6.15646	5.34581	5.86263	4.77335	5.00868	5.26576	5.26384	5.35839	5.11313	4.69102	4.90645	5.32025	6.18333	6.02333	6.0394	5.45503	5.72282	6.12861	5.71535	5.55926	5.70903	5.55603	5.96242	6.02051	5.6662	5.58066	5.8133	5.2948	5.38359	5.37557	ENSG00000232284	GNG12-AS1	lncRNA
WLS	5.14296	5.71274	5.44645	4.24424	6.00212	4.81365	5.02352	5.4384	5.96287	6.16355	4.74976	5.40803	4.71678	5.25792	5.88653	5.02474	5.50654	5.61745	5.22227	5.66441	5.19989	5.10714	5.23857	5.51992	6.13568	5.21622	5.33125	5.12287	6.05585	5.55786	3.94303	4.1612	4.07811	ENSG00000116729	WLS	protein_coding
RPE65	3.27038	3.16064	0.588468	2.7797	2.5662	2.54279	2.86432	2.62402	2.09414	1.78702	2.77655	2.8271	2.75459	0.0484661	2.22995	2.99193	2.9436	3.10741	2.43421	2.68459	2.81097	3.13164	3.12034	3.11229	2.6685	2.41272	2.9302	3.29564	2.95091	3.55436	2.63183	2.97678	3.21929	ENSG00000116745	RPE65	protein_coding
DEPDC1	2.49128	1.92082	2.17343	1.97775	1.51175	2.54279	1.45993	0.508541	0.0864846	0.202062	1.49466	1.12465	1.59705	1.63343	0.625487	2.69848	2.44194	2.00454	2.13723	2.05072	2.6285	2.07834	2.41878	1.93644	1.47433	2.94738	2.39754	2.25382	1.71108	2.42245	1.78384	2.18031	2.62205	ENSG00000024526	DEPDC1	protein_coding
DEPDC1-AS1	4.07625	2.47475	2.17343	3.15187	2.98923	3.63394	2.50175	2.69617	2.81267	2.27245	2.9855	2.72699	1.98407	3.21839	2.15033	4.10672	3.42036	3.7251	3.03031	3.32887	4.24552	3.56709	3.57733	3.56814	3.70543	3.90487	3.59978	3.22813	3.41388	3.63604	3.16235	3.42424	3.48639	ENSG00000234264	DEPDC1-AS1	lncRNA
AL035412.1	4.21213	3.10769	3.39582	2.57525	2.64925	6.79731	5.58679	2.69617	2.30668	2.27245	1.55416	1.57211	5.8796	5.33387	2.06606	2.60898	3.9883	3.6708	8.22651	4.19649	2.34259	4.67104	3.67817	3.3845	4.05521	2.3855	4.39403	4.3797	5.35862	4.91771	2.12487	3.14184	2.38104	ENSG00000285041	AL035412.1	lncRNA
AL033530.1	6.00786	6.78934	5.79792	6.22806	5.86334	5.66068	6.16363	6.64771	6.22756	5.58946	7.26993	6.84562	6.70718	5.72089	5.40845	5.89231	6.01855	5.73931	5.37863	5.41029	6.0185	5.78829	5.79083	5.44051	5.55603	6.00329	5.85951	5.85425	5.4442	5.71648	6.68752	7.2201	6.94952	ENSG00000285407	AL033530.1	lncRNA
AL691520.1	3.72886	2.70608	2.9104	3.90216	3.16886	3.06363	2.32666	2.22939	2.70682	2.52399	2.82567	2.37671	2.28892	1.63343	2.57302	3.64882	3.33063	3.43051	2.89059	3.1852	3.50149	3.55599	3.39675	3.46078	3.59731	3.51046	3.73894	3.29564	4.11649	3.81037	3.75959	4.08213	3.60343	ENSG00000285473	AL691520.1	lncRNA
LINC01707	4.70985	5.76497	5.11203	5.14095	4.31911	5.13817	5.87629	5.89448	4.30503	3.5363	6.08782	5.49431	5.72315	4.13593	3.93262	4.86961	4.87384	4.68065	4.97949	4.50562	5.10987	4.78473	4.96684	4.57673	4.36318	4.75606	4.71946	4.87509	4.60357	4.61605	5.4694	5.77159	5.81643	ENSG00000223883	LINC01707	lncRNA
LINC02791	5.98591	1.98094	2.9104	1.86793	2.9732	4.40581	0.831899	1.30824	-0.110552	0.955422	2.20092	1.75268	2.14453	1.63343	1.03314	5.73991	4.36493	4.20071	3.27473	3.68992	6.94799	3.81064	3.74943	3.77152	3.9091	6.40002	4.70821	3.89427	3.98304	4.35167	2.73493	2.79036	2.8285	ENSG00000235446	LINC02791	lncRNA
AL359894.1	3.87253	1.22421	0.588468	0.809715	1.16181	2.73805	1.07291	0.39751	0.0237488	-0.172334	1.19159	1.12465	1.59705	3.21839	-0.465661	4.01388	3.33063	3.2089	2.3655	3.13915	4.14712	3.45207	3.13815	2.63002	2.97539	4.0244	3.72784	3.39132	2.7564	3.17164	2.5208	0.254311	2.46593	ENSG00000287453	AL359894.1	lncRNA
LRRC7	7.4728	7.38095	7.0642	7.72886	7.13999	8.015	7.81645	8.01369	6.99976	6.79772	7.74518	7.52785	7.77159	7.32459	6.84643	7.53004	7.8978	7.53273	8.34947	7.56596	7.53916	7.60089	7.51351	7.49255	7.51909	7.57852	7.49608	7.66021	7.60306	7.47796	8.13787	7.67216	7.87871	ENSG00000033122	LRRC7	protein_coding
LRRC40	5.7041	3.60463	4.98079	3.41434	4.36283	4.71504	3.78186	2.85169	4.19545	4.84921	2.99626	3.14419	3.82734	4.57203	4.05244	5.58131	4.65101	4.45596	4.89669	4.39241	6.94311	4.51932	4.41513	4.06012	4.02214	6.25151	4.99875	4.54139	4.16212	4.82786	3.49166	3.42424	3.11801	ENSG00000066557	LRRC40	protein_coding
SRSF11	6.12441	8.56988	6.26089	4.7721	4.66181	8.52206	8.17902	7.96158	5.36558	4.90409	9.24511	8.49763	8.19237	7.20834	4.3031	4.90764	6.118	5.7487	9.96885	6.23622	4.87044	6.66911	6.19137	5.93087	5.86432	4.84867	6.10657	6.78914	7.16842	6.49539	6.62178	5.62587	6.12781	ENSG00000116754	SRSF11	protein_coding
ANKRD13C	4.75506	4.39413	4.67593	4.95011	4.17938	5.05265	4.38369	4.25748	3.98104	3.5766	4.76872	4.30619	4.66479	2.85582	4.10617	4.70659	4.62608	4.62461	5.45503	4.62179	4.6724	5.04499	4.99644	4.62173	4.18788	4.78239	4.76903	4.86956	4.80395	4.99198	5.39265	5.39999	5.29665	ENSG00000118454	ANKRD13C	protein_coding
HHLA3	1.93279	1.22421	0.588468	3.27377	2.17588	1.71967	1.27936	2.22939	2.25299	2.45648	2.00162	2.08476	2.54046	1.63343	1.66899	2.46338	2.81715	2.41644	1.09541	2.66306	2.69192	2.59446	3.17313	2.63002	2.35987	2.1142	2.87091	2.81021	2.56588	2.48257	2.73493	3.14184	3.11801	ENSG00000197568	HHLA3	lncRNA
CTH	3.87253	4.74561	4.28891	3.26141	4.6668	3.91808	4.49141	4.63935	4.22364	4.28952	4.0202	4.06097	3.77925	3.21839	3.6144	3.96061	3.62294	3.66287	3.48368	3.10762	3.77482	3.44005	3.38188	3.37138	2.97539	3.48503	3.41839	3.61921	3.14518	3.37565	4.02669	3.76527	3.81238	ENSG00000116761	CTH	protein_coding
LINC01788	2.75135	2.34351	2.9104	2.52444	1.96512	2.36501	2.41686	2.57383	1.32631	0.627367	2.764	2.08476	1.35604	1.63343	1.75224	3.1108	2.90267	2.89376	2.2174	2.20769	3.46565	3.10142	2.47592	2.63002	2.1916	2.96587	2.82998	2.63884	2.72635	2.48257	2.73493	2.45594	3.00907	ENSG00000229051	LINC01788	lncRNA
PTGER3	5.5416	5.43501	5.11203	6.14726	5.60962	5.93212	5.68081	5.75506	5.56738	5.17475	5.5107	5.39178	5.24533	5.66318	5.41485	5.82931	6.0423	5.75989	5.82493	5.93533	5.94555	5.85546	5.8104	5.71424	5.96781	5.73869	5.78384	5.74378	5.6623	5.5225	5.99069	6.04613	6.22234	ENSG00000050628	PTGER3	protein_coding
ZRANB2-AS1	2.21752	0.758545	2.17343	1.88414	0.533777	1.56355	1.45993	1.42608	0.597985	0.687488	1.46396	1.49304	1.06653	1.63343	1.16052	2.41138	2.72625	2.45367	2.62266	2.57356	1.98565	2.5726	2.44764	2.51546	2.09948	2.08064	2.6299	2.55867	2.56588	2.15326	1.96441	3.28994	2.46593	ENSG00000235079	ZRANB2-AS1	lncRNA
ZRANB2	2.97161	2.87402	2.9104	3.01871	2.3842	3.76519	3.56229	3.6424	2.50344	1.67269	3.08971	2.87467	3.51132	0.0484661	2.08759	3.32268	3.20158	3.21974	4.4258	2.99148	3.35244	3.26028	3.22405	3.21864	2.83009	3.12246	3.04195	3.36012	3.3364	3.27725	3.3688	2.57624	3.26738	ENSG00000132485	ZRANB2	protein_coding
ZRANB2-AS2	6.27685	7.08989	6.42136	6.30157	5.2156	6.36648	6.60369	6.55859	5.15486	4.7505	7.27933	6.86636	6.91063	5.77639	5.16939	6.29873	6.15551	6.12699	6.70317	5.99471	6.47582	6.20541	6.05738	6.02181	5.93042	6.34102	6.16328	6.23352	6.0946	6.15095	8.63434	7.73166	7.637	ENSG00000229956	ZRANB2-AS2	lncRNA
NEGR1	8.16998	8.12153	7.48329	8.3615	7.98748	8.10537	8.22031	8.21385	7.89945	7.89236	8.36606	8.17083	8.20153	7.68509	7.63534	8.27733	8.08837	8.13507	8.35501	8.10238	8.46933	8.11637	8.05416	8.09519	8.10467	8.24135	8.15424	8.09146	8.03339	8.12819	8.71694	8.44907	8.69145	ENSG00000172260	NEGR1	protein_coding
AL513166.1	6.51447	6.17197	6.08032	6.44438	5.86116	6.38701	5.89994	6.12543	6.47111	5.59536	6.35368	6.16267	5.92451	5.77639	6.03937	6.59957	6.44996	6.43459	6.90428	6.79327	6.38758	6.48682	6.30216	6.6714	7.19948	6.38807	6.38787	6.43033	6.59216	6.49174	6.59462	7.2789	6.9347	ENSG00000286863	AL513166.1	lncRNA
AL583808.1	4.46885	3.86607	3.39582	4.18004	2.66929	3.96565	4.75617	4.88551	2.84023	1.54851	5.81734	5.06268	5.59009	2.85582	2.2869	4.01388	3.94864	3.89037	3.60786	3.80253	4.22423	3.96125	3.9743	3.79135	3.33988	3.86601	4.12466	3.80443	3.48741	3.83364	3.89931	4.30742	4.05089	ENSG00000225087	AL583808.1	lncRNA
LINC01360	2.41822	3.46426	3.75839	2.54498	1.79316	2.50036	2.50175	2.49512	1.03969	0.745204	3.35525	3.43605	3.02589	0.0484661	1.77896	1.75172	1.71447	1.90051	2.05234	3.15467	1.70735	1.64771	1.89795	2.9803	3.3264	1.93804	1.49239	2.07324	2.26502	2.29412	3.43153	3.35865	3.35902	ENSG00000233973	LINC01360	lncRNA
LINC02238	4.19035	3.28509	3.75839	4.20607	3.68414	4.11375	3.43856	3.22126	3.94764	3.06713	3.75452	3.48795	3.10606	3.5079	3.15544	4.11487	4.45969	4.28058	3.85344	4.366	4.00451	4.2974	4.07019	4.18531	4.32301	4.41609	4.34403	4.23244	4.04523	4.25156	4.10576	4.59059	4.78786	ENSG00000223479	LINC02238	lncRNA
AL591463.1	8.86246	8.4507	7.6865	7.36953	7.11464	10.8979	10.6086	8.89145	6.16988	6.39076	9.29692	8.70811	10.8816	9.91729	6.32875	6.8324	8.25414	7.89185	12.311	8.60936	7.45369	9.06556	7.86055	8.13065	8.57022	7.31736	8.84626	8.89648	9.53112	9.18725	7.96838	8.80198	7.66195	ENSG00000285778	AL591463.1	lncRNA
LRRIQ3	5.65327	4.82156	4.49536	5.33475	4.71097	6.42721	5.59647	4.7395	4.35685	4.61774	4.69794	4.41207	6.37639	4.57203	4.38364	5.37621	5.08065	5.01236	6.12429	5.10961	5.63052	5.03304	4.6567	4.92975	5.37796	5.46729	5.03522	5.04164	4.57012	4.8045	5.27783	5.4162	5.48131	ENSG00000162620	LRRIQ3	protein_coding
ERICH3	4.63927	5.13772	5.34336	4.66359	4.6866	4.42862	4.82368	5.08233	5.76851	5.92998	5.34371	4.9781	5.31446	4.44078	6.46353	4.6003	4.51505	4.63275	4.16782	4.04657	4.72641	4.42488	4.2611	4.2223	3.97106	4.5073	4.71385	4.52742	4.15084	4.33546	5.15307	4.61888	4.61277	ENSG00000178965	ERICH3	protein_coding
CRYZ	4.04018	2.43232	2.17343	2.61464	2.54467	3.83515	2.12736	1.6363	1.93278	2.08401	2.39241	2.60068	2.14453	2.37039	1.97656	3.97859	3.51844	3.2089	3.48368	3.34248	4.57483	3.39093	3.32081	2.7765	2.73124	3.96127	3.25793	3.13905	3.18991	3.20771	3.00623	3.54709	3.6765	ENSG00000116791	CRYZ	protein_coding
TYW3	2.62717	2.24887	2.17343	3.54243	2.02854	2.94206	1.89603	2.1966	1.78928	1.37656	2.57585	2.30907	2.65149	3.21839	2.08759	2.53802	2.60391	2.52537	3.95046	2.8839	3.02313	2.73885	2.88746	2.56238	2.97539	2.81081	3.11191	3.17534	3.21177	3.09668	3.16235	3.42424	3.44517	ENSG00000162623	TYW3	protein_coding
LHX8	4.24419	4.30287	4.49536	4.27837	4.76318	4.70573	4.99452	4.85432	5.56463	5.8335	4.35734	4.59832	4.66479	4.44078	4.28923	4.02258	4.6386	4.42349	4.8597	4.31168	4.10113	4.24999	4.38561	4.36146	4.27468	4.10171	4.09905	4.0293	4.48292	4.54734	4.2168	4.44018	4.55582	ENSG00000162624	LHX8	protein_coding
SLC44A5	6.86997	7.50001	6.81729	7.02672	6.34969	6.67387	7.16851	7.3068	6.72881	5.64168	7.54891	7.41442	7.00774	6.55626	6.07215	6.86539	6.60151	6.68016	6.66794	6.70383	6.96895	6.74314	6.67588	6.69397	6.84612	6.80375	6.75748	6.79644	6.51734	6.59408	7.27141	7.1684	7.23902	ENSG00000137968	SLC44A5	protein_coding
AL137803.1	2.86568	3.94366	2.9104	2.75347	2.54467	2.58402	3.67625	3.54156	2.50344	2.3489	4.28894	3.80681	3.56903	2.85582	2.19069	2.78275	2.86055	2.45367	2.29335	2.11557	3.22958	2.94006	2.26516	2.13575	1.93154	3.03758	2.5814	2.76329	2.03913	2.7986	3.00623	2.01985	3.16954	ENSG00000230863	AL137803.1	transcribed_processed_pseudogene
ACADM	3.24947	3.83383	4.0479	3.71547	2.9732	3.4455	4.53234	4.66355	2.86729	3.06713	4.4066	4.08138	3.77925	2.85582	3.29155	3.25053	2.96364	3.23051	3.77613	2.8839	3.2717	3.11661	3.1903	3.3313	3.0429	3.35073	2.91071	3.13905	3.3949	2.93395	5.13433	4.30742	4.77128	ENSG00000117054	ACADM	protein_coding
RABGGTB	1.5777	0.758545	3.39582	1.93171	2.33487	1.47866	1.89603	1.17992	0.974839	1.75928	0.90208	0.700841	1.06653	2.37039	1.07687	1.79294	1.45616	1.34887	0.914837	1.33569	1.70735	1.51646	1.40413	2.03954	1.61405	1.22584	1.26562	1.62578	1.01447	1.26018	3.70984	3.14184	2.38104	ENSG00000137955	RABGGTB	protein_coding
MSH4	3.95233	3.85004	4.0479	4.29363	4.52556	4.28602	3.56229	3.88808	5.37817	5.34541	3.70944	3.932	3.10606	3.5079	4.27052	4.0398	4.21418	4.46054	4.53933	4.0631	3.76009	4.21514	3.94424	4.18531	3.8817	4.14293	4.27709	4.29151	3.3364	4.12525	4.4468	5.17079	4.66756	ENSG00000057468	MSH4	protein_coding
ASB17	0.906322	0.0666675	0.588468	0.550071	-0.118299	0.521732	1.07291	0.277215	-0.0418395	-0.534904	0.597226	0.628691	0.70396	2.37039	0.296179	0.597394	1.76101	0.831473	0.177871	0.737056	0.907651	1.56155	0.544312	0.954144	0.63608	1.28596	1.32574	1.12983	1.36594	1.39142	2.73493	1.83927	1.72896	ENSG00000154007	ASB17	protein_coding
AC092813.1	4.98748	4.03156	4.49536	4.78511	3.94471	5.42579	4.79032	4.21718	3.90911	3.56863	4.50412	4.20438	4.61085	5.40602	3.72158	5.16087	4.8144	4.24386	6.08209	4.24802	5.43585	4.72158	4.47942	4.20762	4.32301	5.04412	4.71385	4.70551	4.71491	4.71961	4.67136	5.20851	5.60811	ENSG00000225605	AC092813.1	lncRNA
AC092813.2	1.98432	1.01008	2.9104	3.3399	1.51175	2.16219	0.831899	0.882937	0.906935	0.955422	2.02283	1.49304	2.14453	1.63343	1.64013	2.99193	2.41309	2.31892	2.13723	2.08351	2.6285	2.69905	2.53089	2.51546	2.06742	2.54162	2.36925	2.58589	2.72635	2.7505	3.2345	3.35865	3.26738	ENSG00000230027	AC092813.2	lncRNA
ST6GALNAC3	7.71987	7.87551	7.59969	7.96388	7.3974	7.76238	8.55051	8.56844	7.4502	7.53707	9.18785	8.73547	8.81621	7.34309	7.40497	7.70491	7.72588	7.72629	8.00724	7.67689	7.76148	7.7683	7.63687	7.62829	7.64051	7.73902	7.75098	7.77479	7.779	7.75736	7.74885	8.1185	8.01701	ENSG00000184005	ST6GALNAC3	protein_coding
LINC02567	3.18486	2.14759	2.9104	2.9356	1.82923	2.50036	2.50175	2.64847	1.7118	1.58057	3.22401	2.87467	2.75459	2.37039	1.54994	2.99193	2.67855	2.88015	3.11647	2.74732	3.04758	2.52787	2.68424	2.67341	2.75156	2.72654	2.82998	2.87785	2.30624	2.42245	2.92134	3.60481	3.16954	ENSG00000237552	LINC02567	lncRNA
ST6GALNAC5	6.3176	6.42015	6.47111	6.6633	6.87794	5.9676	6.06944	6.29378	6.43239	6.3034	6.29821	6.78882	5.90223	6.15699	6.795	6.20449	6.17498	6.10814	5.67683	5.75116	6.32644	6.0539	6.04799	5.80239	5.69366	6.18991	5.95063	5.99036	5.65035	5.93125	6.70667	6.52857	6.66083	ENSG00000117069	ST6GALNAC5	protein_coding
PIGK	6.64629	5.56835	5.44645	5.234	4.64673	9.48633	6.74968	5.32919	3.90911	4.05862	5.24786	5.06951	7.14216	7.59536	4.27052	5.30676	6.3412	6.33709	10.6634	6.92236	5.56851	7.56328	6.91419	6.6714	6.7229	5.47054	6.8576	7.49053	8.00472	7.3924	5.70349	5.78413	5.66308	ENSG00000142892	PIGK	protein_coding
AK5	6.12154	6.43903	6.08032	6.44847	6.52487	6.16389	6.3809	6.7781	6.16444	5.81845	6.83282	6.65787	6.2409	6.15699	6.18633	6.25145	8.36752	7.41319	6.52562	6.18047	6.38758	6.71348	6.74725	6.23774	6.21099	6.32499	6.38434	6.26544	6.26109	6.32934	7.08883	7.2201	7.15842	ENSG00000154027	AK5	protein_coding
ZZZ3	4.71749	4.00285	4.98079	4.51537	4.62124	4.38264	3.8482	4.08008	3.18653	3.49484	4.95132	4.58884	4.49652	4.69232	3.71468	4.93091	4.56181	4.44214	4.50779	4.17383	5.28462	4.7166	4.54097	4.36146	4.53127	4.95897	4.47591	4.52742	4.16212	4.47519	5.31157	4.8749	4.97327	ENSG00000036549	ZZZ3	protein_coding
USP33	4.49573	6.7639	6.01473	5.9419	4.18635	4.51642	6.89014	7.035	5.07783	4.48852	7.14548	6.77008	6.43188	4.80335	4.65283	4.52889	5.61187	4.81189	4.89669	4.29077	4.54078	5.25171	5.50195	4.39425	4.19531	4.5136	4.42184	4.74831	4.40916	4.51891	5.84849	5.56901	5.66308	ENSG00000077254	USP33	protein_coding
MIGA1	4.49573	3.86607	4.0479	4.67993	4.04013	4.65827	3.74751	3.7252	4.03771	4.20977	4.39851	4.30619	3.91897	4.44078	3.90256	4.80054	4.51505	4.39027	3.97373	4.24077	4.98881	4.3878	4.21988	4.19278	4.07953	4.9357	4.60888	4.0876	3.93128	3.87909	4.77176	4.67385	4.9291	ENSG00000180488	MIGA1	protein_coding
NEXN-AS1	1.50899	-0.174341	0.588468	-1.20736	0.0129453	1.64372	-0.305604	0.145971	-0.513908	-0.403659	-0.217219	-0.133149	0.218534	0.0484661	-0.345367	1.75172	0.427588	0.886968	-0.184699	0.465754	-0.146797	0.493378	-0.123113	-0.0110901	-0.501423	1.45261	-0.382075	0.599312	-0.673583	-0.810213	-0.538092	-2.06762	-2.66335	ENSG00000235927	NEXN-AS1	lncRNA
NEXN	4.06432	5.09755	5.23232	4.86895	5.75968	4.16898	4.29133	4.73379	5.6924	5.96684	4.52285	4.79656	4.08643	5.33387	5.50363	4.04834	4.32676	4.33148	4.40883	5.36433	4.15839	4.13537	4.15137	4.90265	6.47509	4.17508	4.29224	4.33227	4.73014	4.71961	5.07662	4.59059	4.9291	ENSG00000162614	NEXN	protein_coding
FUBP1	4.4041	4.3146	4.0479	3.89017	3.91984	4.41726	4.14065	4.38665	3.79164	3.61581	4.34897	4.36843	4.12542	4.29639	3.75561	4.75433	4.56181	4.38546	4.96795	4.52961	4.84973	4.61867	4.729	4.24405	5.02005	4.73465	4.67393	4.66779	4.85346	4.65576	4.77176	3.76527	4.25551	ENSG00000162613	FUBP1	protein_coding
GIPC2	5.48906	6.91986	6.69699	5.58829	7.65335	5.25125	6.63691	6.90277	7.78589	8.39794	5.99022	6.17855	5.97875	7.16741	7.17537	5.23378	5.3014	5.35257	5.89973	6.25073	5.24816	5.37049	5.67054	6.27871	6.75722	5.23921	5.07517	5.19978	6.40323	5.7657	5.37679	5.52484	5.43994	ENSG00000137960	GIPC2	protein_coding
MGC27382	4.60676	3.18641	2.9104	3.99465	3.12601	3.91808	2.58192	2.91352	3.27673	2.87368	3.26019	3.31483	2.941	3.21839	3.66541	4.44733	4.11912	4.06894	3.48368	4.0214	5.03846	4.14281	4.10684	4.14734	3.94483	4.35425	4.48252	4.2238	3.98304	4.00741	4.2168	4.40812	4.07811	ENSG00000237413	MGC27382	lncRNA
PTGFR	5.7532	5.40789	5.44645	5.90365	6.68967	5.40868	5.21167	5.27917	6.54347	6.95733	5.41565	5.26662	5.13501	6.02575	6.53679	5.76084	5.59911	5.70498	5.85657	5.88273	6.02774	5.65162	5.67359	5.92863	6.6705	5.83993	5.72923	5.51508	5.80215	5.61269	5.31157	5.55443	5.4188	ENSG00000122420	PTGFR	protein_coding
IFI44L	3.24947	2.87402	3.39582	3.3975	3.03628	3.42295	3.74751	3.70202	2.96235	2.33017	3.25123	3.13119	2.941	1.63343	2.91164	3.40475	3.36116	3.62257	4.32083	3.31513	2.78212	3.8292	3.61597	3.49746	3.75659	3.32231	3.63585	3.32824	3.3949	3.43771	3.65831	3.86312	3.21929	ENSG00000137959	IFI44L	protein_coding
IFI44	2.08217	1.22421	2.9104	2.20122	1.7182	1.64372	1.6204	1.11121	1.58718	1.67269	1.36774	1.53311	2.42017	1.63343	1.1193	2.65442	2.38364	2.62665	2.2174	2.84618	2.56215	2.13909	2.29722	2.46696	2.51055	2.04629	2.5814	2.71479	2.08723	1.82206	2.26926	2.18031	2.09153	ENSG00000137965	IFI44	protein_coding
AC104837.1	1.10563	1.41062	3.39582	1.31919	-0.118299	3.14851	1.6204	1.68439	0.146606	0.0269749	0.99089	0.628691	2.14453	0.0484661	0.368329	1.06946	1.61662	1.18142	4.89669	1.58505	0.907651	2.04698	1.7667	1.57387	1.52242	1.39917	2.18677	2.03425	2.46027	2.48257	0.198874	1.63282	2.09153	ENSG00000235400	AC104837.1	processed_pseudogene
ADGRL4	7.41529	7.07789	6.81729	7.30965	6.35898	8.31577	7.16851	6.83247	5.94076	5.83516	7.72428	7.39484	7.61599	6.91883	6.08157	7.24357	7.21784	7.22413	9.3729	7.23303	7.43643	7.47324	7.27374	7.07486	7.11378	7.2855	7.38125	7.50932	7.63678	7.44056	7.93899	8.14792	8.01701	ENSG00000162618	ADGRL4	protein_coding
LINC02792	2.59438	3.26105	3.39582	2.79693	2.30956	2.73805	3.34975	3.39028	1.49768	0.905669	4.25348	3.87856	3.77925	1.63343	1.27756	3.09441	2.67855	2.83853	2.3655	2.55029	2.92095	2.85206	2.84471	2.39101	2.41187	3.32231	3.00566	2.6646	2.42328	2.97638	4.25199	4.12221	3.81238	ENSG00000285462	LINC02792	lncRNA
AC099671.1	4.73263	4.59985	3.75839	4.80653	3.96916	4.83087	4.88817	5.07333	4.19901	3.87691	5.17391	4.78	4.95189	4.29639	4.66362	4.67937	4.90008	4.69627	4.58538	4.46886	4.88408	4.7364	4.42242	4.50047	4.37632	4.77716	4.54708	4.72401	4.30115	4.66876	5.51357	6.59416	6.04745	ENSG00000285409	AC099671.1	lncRNA
AC098657.1	3.14012	1.72378	2.17343	1.14179	0.915648	5.94404	4.88817	1.68439	0.204321	0.687488	0.75769	0.297485	4.86239	4.90645	-0.0350267	0.501178	2.62922	2.86641	7.44362	3.22983	0.907651	4.01086	3.41148	2.63002	3.0755	1.821	3.09474	3.88334	4.51844	3.46777	1.04687	2.01985	1.9805	ENSG00000235756	AC098657.1	processed_pseudogene
LINC01781	2.72129	2.67001	3.75839	4.04958	2.5662	2.73805	2.50175	3.2535	2.5487	2.7094	3.38832	3.11808	1.98407	2.85582	2.60323	2.8816	3.58463	3.03556	1.76283	2.78768	3.16399	2.88791	2.90837	2.94532	2.33315	3.08911	3.24242	2.81021	2.78585	2.93395	3.65831	3.54709	3.35902	ENSG00000234184	LINC01781	lncRNA
AL357632.1	1.43684	1.72378	0.588468	-0.95582	1.51175	2.21563	2.01632	2.0935	0.871746	0.0269749	1.03332	1.49304	1.06653	2.37039	0.437042	2.43761	2.38364	1.60199	1.09541	2.32202	1.64462	2.81531	2.88746	1.97163	1.65778	2.27117	2.96842	2.68992	3.05131	2.29412	-0.538092	-0.482654	0.506572	ENSG00000235089	AL357632.1	processed_pseudogene
AC093154.1	2.59438	2.09415	4.49536	3.14516	2.05924	2.10669	1.89603	2.44015	4.90802	3.1969	1.93603	1.78623	1.06653	2.37039	2.73188	2.30141	3.05986	2.64286	2.56254	2.50259	2.72262	2.65812	2.65979	2.73614	2.27819	2.68248	2.6299	2.50264	2.78585	2.84514	1.96441	2.01985	2.62205	ENSG00000285179	AC093154.1	lncRNA
ADGRL2	8.82717	8.3135	8.1659	8.51594	8.24364	10.8071	9.2207	8.4263	7.57953	7.85434	8.40041	8.17479	9.41378	9.17	7.67811	8.32685	8.76405	8.77341	11.983	9.12162	8.51662	9.20529	9.01418	8.99413	8.97741	8.46181	8.88705	9.31851	9.9223	9.33572	8.72008	9.05973	8.79146	ENSG00000117114	ADGRL2	protein_coding
AL157944.1	7.67156	7.56037	7.27497	8.53306	7.23632	7.62348	7.45329	7.50896	7.15005	6.73411	7.83225	7.55	7.59531	6.91883	7.25127	7.79643	7.72294	7.71914	7.8145	7.99929	7.92961	7.74284	7.71387	7.94946	8.39279	7.90577	7.85983	7.70512	8.16387	7.95996	7.89793	8.08594	8.13997	ENSG00000233290	AL157944.1	lncRNA
LINC01362	6.0866	5.91505	6.14306	6.187	5.6148	6.00602	5.64393	5.813	5.92904	5.70487	5.95616	5.84413	5.57609	5.93111	5.56056	6.31474	6.15986	6.17933	6.02754	6.25073	6.45996	6.21072	6.08978	6.24854	6.29818	6.25903	6.11936	6.20308	6.07386	6.20993	6.08152	6.24072	6.24654	ENSG00000230817	LINC01362	lncRNA
AC116099.1	3.44605	2.74127	4.0479	3.9101	3.35357	3.37678	3.10039	2.80894	2.73647	2.57262	2.65951	3.03678	2.14453	2.37039	2.74549	3.76732	3.67247	3.51219	2.98523	3.64669	3.71501	3.62133	3.65361	3.49746	3.50458	3.65425	3.40452	3.53791	3.64031	3.73822	3.54937	3.28994	3.6765	ENSG00000285782	AC116099.1	lncRNA
LINC01712	2.80965	2.14759	2.9104	2.84741	2.50061	2.26716	2.12736	2.52184	2.45671	2.06146	2.60428	2.33197	1.98407	2.37039	2.61811	2.8816	3.23494	3.26234	2.73587	3.07538	2.75268	3.35296	3.27324	2.99747	2.55747	3.47215	3.45923	3.21075	2.69565	3.01761	3.16235	2.88658	2.95136	ENSG00000231364	LINC01712	lncRNA
LINC01725	6.8631	6.22887	5.63286	6.60398	6.13774	6.60545	6.18945	6.2525	6.22756	6.0875	6.61698	6.36357	6.1587	6.23829	6.25455	6.91057	6.71521	6.64337	6.68214	7.01132	7.17166	6.62731	6.489	6.9055	7.34783	6.93041	6.69332	6.56124	6.33764	6.47334	7.08396	6.62935	6.85432	ENSG00000233008	LINC01725	lncRNA
TTLL7	6.51666	5.28807	5.44645	6.07054	5.67797	7.37458	6.01993	5.49006	5.5326	5.52296	5.86805	5.59477	6.37639	5.33387	5.81087	6.10365	5.63704	5.51989	6.48165	6.76575	6.95124	5.62	5.53258	6.33046	7.24319	6.22488	5.67248	5.53617	5.6623	5.72895	6.77479	6.78725	6.75661	ENSG00000137941	TTLL7	protein_coding
AC104454.2	1.76614	4.38304	2.9104	2.71774	1.7182	1.64372	2.23045	2.78708	2.19723	1.22253	4.15602	3.81496	3.38846	3.5079	1.45372	0.687592	0.828126	1.42583	1.53151	4.35932	1.43817	1.51646	0.833818	3.3313	4.45277	1.02881	1.1373	1.05388	0.548809	1.51172	5.77781	6.40406	5.52152	ENSG00000285201	AC104454.2	lncRNA
PRKACB	4.98748	5.48776	4.98079	9.41726	6.67116	5.35015	6.0271	6.24651	6.21094	5.40033	6.73014	6.32414	6.11092	5.82983	6.63146	5.05047	5.01975	5.20753	5.61157	5.31341	5.08645	5.26199	5.32275	5.86455	4.91587	5.09961	5.33857	5.51508	5.55524	5.72273	7.08396	6.79347	7.04228	ENSG00000142875	PRKACB	protein_coding
SAMD13	4.0523	4.25497	3.75839	4.1401	3.93647	3.74715	4.36115	4.3273	4.19189	4.09237	4.28015	4.04026	3.62453	3.21839	3.78227	4.02258	3.94864	4.27018	4.06323	4.11953	4.19168	4.07446	3.72606	4.08443	5.27994	4.48183	4.29975	4.20637	4.25978	4.02773	4.31989	4.37533	4.20701	ENSG00000203943	SAMD13	protein_coding
UOX	5.57979	3.81744	4.49536	3.65535	3.09671	7.92562	5.90774	3.30055	1.16125	1.86719	3.06946	2.96534	6.22303	6.35225	2.3771	3.8081	5.77667	5.36972	9.19003	6.21603	3.87386	6.62333	6.27425	5.8528	6.00002	4.38206	6.18778	6.73848	7.62155	6.74897	4.18073	4.70057	4.18214	ENSG00000240520	UOX	transcribed_unitary_pseudogene
DNASE2B	1.93279	1.57568	2.17343	1.6	1.79316	2.04898	2.01632	2.1966	2.59259	3.00942	2.3085	2.18878	1.06653	2.37039	2.15033	2.30141	2.15877	2.27799	1.86593	1.53851	2.0835	2.45804	2.53089	1.90037	2.16154	2.1142	1.68831	2.50264	1.20089	2.29412	1.96441	1.63282	1.86021	ENSG00000137976	DNASE2B	protein_coding
RPF1	3.22825	3.48517	3.39582	2.69034	2.52281	3.48955	2.79873	3.61784	2.70682	2.63502	3.12937	3.38221	3.82734	1.63343	2.61811	3.54406	3.84443	4.25444	4.10598	3.76259	3.31263	3.59988	3.48291	3.7615	3.63061	3.63126	3.85569	3.78106	3.91804	4.10626	2.63183	2.57624	2.76291	ENSG00000117133	RPF1	protein_coding
CTBS	1.43684	1.92082	2.17343	3.7245	1.93233	0.957831	0.179823	1.86218	2.10932	1.22253	1.81962	1.49304	0.218534	2.37039	1.07687	1.57393	2.08751	1.7289	1.40026	1.94762	1.19716	1.98212	1.93917	2.33806	1.37305	1.22584	1.93985	2.35222	1.64834	2.15326	1.78384	1.10231	1.58457	ENSG00000117151	CTBS	protein_coding
AL359762.1	-1.04121	1.65163	0.588468	0.740174	1.27074	1.18916	1.45993	1.30824	1.42671	1.05006	1.63905	2.08476	0.70396	0.0484661	0.843667	-0.108875	0.427588	0.886968	1.6518	2.70581	1.64462	1.2671	1.14698	2.13575	2.1916	1.34368	1.1373	1.05388	3.23331	2.59578	2.26926	2.18031	2.19463	ENSG00000284882	AL359762.1	lncRNA
SSX2IP	4.37544	3.78408	4.0479	4.23795	4.24761	3.99651	3.25511	3.70202	3.86505	5.3052	4.21251	3.93948	3.91897	4.13593	4.32139	4.29066	4.43119	4.28575	3.45089	4.60495	4.80022	4.12038	4.18603	4.6867	4.67117	4.26744	4.32942	4.15276	4.39967	4.19878	5.51357	4.47154	4.73753	ENSG00000117155	SSX2IP	protein_coding
LPAR3	4.61496	4.75425	4.49536	4.91306	5.28542	4.69636	5.17337	5.07333	5.54661	5.0993	4.71433	4.91504	4.61085	4.57203	4.59762	4.96287	4.58786	4.57901	4.8597	4.35932	4.66452	4.5136	4.54765	4.54788	4.28168	4.72382	4.46926	4.63559	4.8604	4.8045	5.61166	4.7268	5.13755	ENSG00000171517	LPAR3	protein_coding
MCOLN2	4.86911	6.79563	5.94602	5.29438	7.30677	5.28289	6.74097	6.87583	7.32814	7.75028	5.39749	5.94413	5.53323	5.93111	6.50413	4.64601	5.1566	4.99035	5.28872	5.1372	4.60809	4.86786	5.03022	5.40877	6.20548	4.71838	4.89343	4.86956	5.19815	4.76873	4.14373	4.56174	4.85235	ENSG00000153898	MCOLN2	protein_coding
DNAI3	5.14861	4.77986	4.49536	6.43753	5.22916	4.81365	4.42775	4.60228	5.62135	5.34307	5.03724	4.72915	4.46646	5.00266	5.42123	4.57098	5.00532	4.9022	6.08209	6.33484	4.84973	4.90769	5.43508	6.56598	6.904	4.69084	4.80643	5.14592	6.36473	5.75964	5.39265	5.52484	5.68979	ENSG00000162643	DNAI3	protein_coding
SYDE2	4.96842	7.29326	6.47111	7.08134	7.82058	5.40294	7.14561	7.22584	8.16795	8.90873	6.04439	6.41542	6.19581	7.16741	7.27199	4.19394	5.57327	5.63377	6.65	6.93701	4.32769	5.58767	6.22301	7.59342	7.51018	4.34014	5.37815	5.6662	7.49578	6.80007	5.66485	5.52484	6.01964	ENSG00000097096	SYDE2	protein_coding
C1orf52	1.5777	2.55605	2.17343	2.13503	1.59791	2.31691	2.50175	2.54807	1.40226	0.499043	2.68635	2.33197	2.75459	2.85582	0.50263	2.46338	2.22668	2.73648	2.84084	1.83659	1.64462	2.16854	1.51734	1.47924	2.06742	1.97503	2.01482	1.62578	1.64834	1.91225	2.73493	1.39181	2.38104	ENSG00000162642	C1orf52	protein_coding
BCL10	2.83793	1.12112	2.17343	1.49836	1.89877	2.21563	1.07291	1.58654	1.96652	1.00352	1.15362	0.628691	1.8035	0.0484661	0.625487	2.65442	2.96364	2.61026	1.96214	2.99148	2.66056	2.95703	2.65979	2.49141	2.7716	2.27117	3.02392	2.44434	2.87074	2.84514	2.63183	2.01985	2.29084	ENSG00000142867	BCL10	protein_coding
AL078459.1	3.33134	4.32623	2.17343	4.05675	3.51729	3.59414	4.14065	4.31207	4.28177	3.37199	5.01888	4.79656	4.55482	3.95536	3.59949	3.22063	3.47722	3.41171	4.35667	4.60495	3.29231	3.85659	4.30906	4.6867	4.47127	3.32231	3.30349	3.85005	4.0813	3.68804	4.25199	4.40812	3.6765	ENSG00000223653	AL078459.1	lncRNA
DDAH1	3.58606	3.64235	2.9104	4.01319	3.27729	3.63394	2.98718	3.40471	3.05937	3.10068	3.62177	3.46741	3.38846	3.74891	3.23478	3.54406	3.29943	3.36362	3.03031	3.6134	3.83224	3.14651	3.33632	3.81091	3.37959	3.29331	3.58755	3.69617	3.82183	3.5821	3.89931	3.6603	3.93656	ENSG00000153904	DDAH1	protein_coding
CCN1	0.906322	1.01008	2.9104	2.36033	1.7182	1.92612	2.32666	1.53501	1.40226	1.73099	1.91349	1.32057	1.06653	1.63343	1.80519	1.66557	1.97356	1.7289	1.6518	1.7976	0.907651	1.37207	1.21569	2.10439	0.80114	2.0111	1.20289	0.702406	2.08723	2.07731	1.78384	2.18031	1.03709	ENSG00000142871	CCN1	protein_coding
AC092807.1	0.79529	0.453691	2.17343	0.0150334	-0.262689	1.79182	0.831899	0.145971	-1.22018	-1.46779	-0.320312	-0.264393	1.35604	0.0484661	-3.40426	0.287054	-0.309378	-0.448635	2.2174	-0.691787	0.676325	0.583575	0.43328	-0.315945	0.720969	0.31511	-0.0410379	0.488281	-0.673583	-0.810213	1.57739	2.3247	2.46593	ENSG00000230285	AC092807.1	lncRNA
ZNHIT6	3.78806	4.04571	4.28891	4.12313	4.6568	3.46769	4.14065	3.67847	4.46115	4.40145	4.04633	4.11478	3.96269	4.80335	4.96352	3.93322	4.45262	4.00767	4.04137	4.11953	3.73019	4.15021	4.0326	3.90493	4.09551	4.47538	3.86585	4.36406	3.55737	3.83364	4.2168	3.48697	4.30243	ENSG00000117174	ZNHIT6	protein_coding
COL24A1	6.80875	6.62008	6.20318	6.90042	6.25343	6.93909	6.49917	6.30344	5.92904	5.76539	7.2914	7.01173	8.04254	6.31525	6.08291	7.09389	6.78584	6.73411	7.12039	6.6169	7.06191	6.83552	6.73998	6.6307	6.6078	6.78043	6.73963	6.75056	6.70049	6.82931	6.7193	6.98495	6.99664	ENSG00000171502	COL24A1	protein_coding
LINC02795	2.8929	1.85808	2.9104	2.91996	1.67921	2.16219	1.45993	2.29281	1.00763	0.202062	3.11956	2.33197	2.75459	2.37039	1.2006	2.24311	2.62922	2.17027	1.86593	1.63014	3.57062	2.434	2.50367	1.66268	2.06742	2.96587	2.72226	2.38358	2.46027	2.42245	3.30321	3.90966	3.00907	ENSG00000285210	LINC02795	lncRNA
ODF2L	3.65128	2.74127	3.39582	3.52703	3.48374	3.91808	2.58192	2.99206	2.5487	2.68011	3.00695	2.8271	3.18201	2.85582	2.3771	3.94241	3.85519	4.04474	4.04137	3.60213	4.12431	4.11283	3.92385	3.47311	3.3264	3.80568	3.81432	3.96855	3.29604	3.34359	4.47686	4.04091	4.07811	ENSG00000122417	ODF2L	protein_coding
CLCA2	4.14579	5.33489	2.9104	4.569	3.94471	4.14163	5.44393	5.35171	3.88725	4.84592	5.8459	5.41072	5.29748	3.21839	3.59949	3.91466	4.45969	4.33647	4.32083	3.97846	3.84625	4.22218	4.61915	3.78147	4.05521	3.73195	4.32942	3.94771	3.8912	4.02773	4.31989	4.12221	4.02315	ENSG00000137975	CLCA2	protein_coding
CLCA1	3.44605	4.78829	4.28891	3.60734	3.27729	4.35908	5.29728	4.94595	3.56807	2.75226	4.15121	4.27698	4.4044	3.95536	2.99377	3.37791	3.16744	3.63072	4.12689	3.32887	3.31263	3.67361	3.78378	3.57959	3.56323	3.40596	3.62392	3.61921	3.87759	3.46777	3.16235	3.81503	4.34787	ENSG00000016490	CLCA1	protein_coding
CLCA4	2.52647	2.47475	3.39582	2.57525	2.5662	2.58402	2.23045	2.32351	2.3328	2.89933	2.02283	2.2858	2.42017	3.21839	2.69026	2.43761	2.47023	2.19247	2.68037	2.45326	2.6285	2.4817	2.32858	2.28309	2.83009	2.56607	2.55652	2.73924	2.69565	2.42245	2.83114	3.35865	3.21929	ENSG00000016602	CLCA4	protein_coding
CLCA4-AS1	2.49128	2.09415	3.39582	2.91996	2.25757	2.84366	1.07291	1.6363	2.28009	2.31118	2.42465	2.33197	0.70396	3.21839	2.74549	2.18236	2.44194	2.48996	3.19777	3.32887	2.34259	2.38467	2.92898	3.37138	3.96237	2.41272	2.67682	3.02433	3.35616	2.70075	3.16235	3.35865	3.6765	ENSG00000236915	CLCA4-AS1	lncRNA
SH3GLB1	4.41353	3.83383	4.28891	4.09207	3.21048	4.41726	3.81541	3.67847	3.38052	2.84757	4.23995	3.88632	3.91897	1.63343	3.23478	4.52889	4.18034	4.29604	4.72905	3.77268	4.64862	3.94432	3.96435	3.5214	3.59731	4.53234	4.1331	4.17085	3.71873	3.83364	3.98547	4.04091	4.30243	ENSG00000097033	SH3GLB1	protein_coding
AL355981.1	2.38025	3.5261	3.39582	2.49308	1.7182	2.36501	3.67625	3.92858	1.86281	1.48217	3.92762	3.32628	3.38846	0.0484661	1.48651	2.53802	3.37619	3.03556	1.09541	1.63014	1.28205	2.71909	2.44764	1.26902	1.74143	2.3855	2.76632	1.8217	2.26502	2.22541	1.04687	1.63282	2.09153	ENSG00000284846	AL355981.1	lncRNA
SELENOF	3.92622	4.53113	4.28891	4.42961	3.56085	4.0117	4.33825	4.82243	4.06133	3.6312	4.47362	4.31196	3.45119	3.5079	3.50663	3.91466	3.82265	3.57268	3.54711	3.67924	4.30758	3.71411	3.92385	3.53323	3.44344	4.23731	3.74995	4.1252	3.77854	3.83364	5.37679	4.47154	5.0982	ENSG00000183291	SELENOF	protein_coding
HS2ST1	4.46885	5.50833	5.79792	4.15354	4.55278	5.30771	5.90774	5.98847	4.46411	5.24895	6.22114	6.28507	5.9573	4.69232	4.2799	4.41469	4.48764	4.44676	6.11908	5.2021	4.22423	4.96335	4.94677	5.12992	5.68576	4.30425	4.52161	4.72401	4.68397	4.54734	4.35268	4.61888	4.43468	ENSG00000153936	HS2ST1	protein_coding
AC093155.3	2.69059	2.59505	0.588468	3.07628	2.74677	2.10669	1.6204	2.38301	2.98722	2.96152	2.27353	2.67421	1.59705	2.37039	3.26344	2.84287	3.20158	2.5769	2.4998	2.99148	2.45654	2.73885	3.15575	2.99747	2.60291	2.63704	2.91071	2.58589	3.14518	3.01761	3.30321	2.88658	2.62205	ENSG00000267561	AC093155.3	protein_coding
LINC02801	4.37544	4.68364	4.98079	4.58891	5.17763	4.39427	4.24283	4.02512	5.92689	6.21041	4.32354	4.36843	3.91897	4.90645	4.99804	4.11487	4.22252	4.16186	5.27004	4.27666	4.0894	4.41876	4.20305	4.10835	4.15774	4.20653	4.24631	4.41048	4.5531	4.30249	4.02669	5.0092	4.53632	ENSG00000284240	LINC02801	lncRNA
LMO4	3.81677	4.6094	4.67593	6.32254	5.12056	3.83515	4.55238	4.5052	5.02074	5.19819	4.53398	4.34047	4.93003	4.57203	5.20184	3.71466	4.45969	4.57479	5.73927	6.83238	3.84625	4.79892	5.41696	7.23276	7.9939	4.01555	4.41494	4.90242	6.83157	6.31701	7.64678	6.0565	6.37282	ENSG00000143013	LMO4	protein_coding
LINC01364	2.38025	2.80917	2.9104	2.96638	2.23085	3.37678	1.89603	2.62402	2.19723	1.58057	2.65951	2.21365	2.54046	1.63343	1.77896	2.58571	2.47023	2.45367	4.72905	2.55029	2.30251	2.8338	2.90837	2.00598	2.30593	2.54162	2.39754	2.76329	2.38531	2.59578	2.73493	2.57624	2.62205	ENSG00000227290	LINC01364	lncRNA
PKN2-AS1	8.89058	8.82745	8.28195	8.76576	8.39082	9.85515	9.06378	8.88824	8.34477	8.25067	9.1395	8.8564	9.14631	8.95836	8.30841	8.68981	8.78285	8.73305	10.9303	9.16392	8.71715	9.03291	8.78749	9.12419	9.23475	8.78646	8.85426	9.03224	9.57263	9.05861	8.96904	9.32309	9.02883	ENSG00000237505	PKN2-AS1	lncRNA
PKN2	5.06133	5.25192	4.28891	4.6938	3.94471	4.95391	4.42775	4.41543	3.55704	2.86068	4.98685	4.80886	4.81547	3.74891	3.52253	5.12096	5.24521	5.0794	4.57019	4.84379	5.00763	5.0764	4.66287	4.69725	5.01585	5.25434	4.99875	5.22597	4.33142	4.78075	5.69073	5.39999	5.22539	ENSG00000065243	PKN2	protein_coding
GTF2B	4.0998	2.93608	2.9104	3.02603	3.7794	4.28602	3.04489	2.59914	2.8311	3.84427	3.09973	2.69202	3.02589	4.44078	3.7421	3.94241	3.6846	3.3538	4.92084	3.2151	4.41486	3.96963	4.43688	3.35814	3.10739	4.13478	3.64767	3.82742	4.30115	3.87909	4.28634	3.76527	3.71169	ENSG00000137947	GTF2B	protein_coding
KYAT3	3.29099	3.28509	3.39582	3.97208	3.14044	3.22868	2.12736	2.64847	4.17033	2.92453	3.16797	2.8271	2.65149	0.0484661	3.4661	3.22063	2.92328	3.13059	2.73587	2.66306	3.46565	3.10142	3.10231	3.01444	2.75156	3.29331	3.17864	3.06359	2.56588	3.05768	3.2345	3.48697	3.87581	ENSG00000137944	KYAT3	protein_coding
GBP3	2.86568	1.92082	0.588468	2.18823	1.93233	2.31691	2.23045	1.17992	1.42671	1.78702	1.46396	1.75268	1.06653	2.37039	1.27756	2.30141	2.47023	2.5769	2.78931	2.20769	1.64462	2.28065	2.23237	1.74634	2.30593	1.90007	2.53121	2.21946	1.82892	1.51172	2.40051	2.3247	2.29084	ENSG00000117226	GBP3	protein_coding
GBP1	2.21752	2.55605	3.75839	3.118	2.47807	1.79182	2.65787	2.32351	3.10554	2.55659	2.29112	2.50316	2.14453	2.37039	3.12452	2.27255	2.5252	2.27799	1.40026	2.14693	2.30251	2.16854	2.32858	2.00598	1.89547	2.51674	1.97782	2.11121	2.22258	2.35971	2.5208	2.88658	2.76291	ENSG00000117228	GBP1	protein_coding
PTGES3P1	1.76614	-0.463847	0.588468	-3.27775	-1.05119	2.94206	0.179823	-0.158884	-5.4681	-2.60529	-0.121003	0.0981766	0.218534	0.0484661	-2.66729	1.37112	0.0316592	-0.0860648	-0.184699	0.251629	-0.146797	0.294069	0.312986	-0.702968	0.115248	1.69362	1.38346	-0.248684	-2.25855	0.0377841	1.04687	-0.482654	0.796079	ENSG00000234518	PTGES3P1	processed_pseudogene
GBP2	4.27556	2.3886	2.17343	3.3281	2.64925	3.98116	3.04489	2.16304	2.29345	1.05006	2.45618	2.18878	2.65149	2.85582	2.32366	4.38129	3.78936	3.70208	5.31629	3.56778	4.96975	3.96963	3.59032	3.31769	3.0755	4.26744	3.92535	3.57913	3.84998	3.87909	3.60487	3.35865	3.77959	ENSG00000162645	GBP2	protein_coding
GBP7	2.21752	0.614155	0.588468	1.83495	1.75617	1.98886	0.831899	0.508541	1.24614	0.202062	0.90208	-0.0128547	0.218534	1.63343	0.738697	2.51356	2.08751	2.52537	2.3655	1.91155	2.13004	2.07834	2.32858	1.82541	1.78151	2.08064	1.90086	2.53093	2.22258	2.70075	2.63183	2.3247	1.72896	ENSG00000213512	GBP7	protein_coding
GBP4	2.59438	1.79249	2.17343	2.68109	2.11874	2.04898	2.01632	1.86218	1.03969	1.00352	2.47169	1.64707	1.59705	2.37039	1.35063	3.06105	2.74952	2.79567	1.96214	2.84618	2.89423	2.8701	2.65979	2.60782	2.83009	2.51674	2.60585	2.94246	2.63222	2.35971	2.73493	2.57624	2.62205	ENSG00000162654	GBP4	protein_coding
AC099063.4	1.93279	3.69714	2.17343	0.908118	0.0129453	2.26716	3.25511	2.54807	0.414539	-0.679294	3.10968	3.5082	3.38846	0.0484661	-0.596906	1.62048	2.01255	1.56844	1.6518	1.2802	1.88068	0.965446	1.89795	1.66268	1.47433	1.93804	1.59368	-0.455135	0.243954	0.77475	0.684301	1.83927	1.03709	ENSG00000284734	AC099063.4	lncRNA
GBP5	3.72886	2.99558	2.17343	0.466413	3.06681	2.45664	2.92706	3.02978	3.84705	3.61581	2.04374	2.76114	2.28892	2.37039	2.26816	3.79802	3.31511	2.7811	2.73587	4.51166	4.05363	2.52787	2.90837	3.77152	4.91587	3.76401	2.53121	2.61261	3.73392	3.78672	-2.12305	0.739738	1.24354	ENSG00000154451	GBP5	protein_coding
BX119321.1	2.78079	4.53113	4.28891	5.43168	1.51175	1.38847	3.81541	4.63935	3.83339	2.17081	5.24786	4.72483	3.45119	2.37039	2.93559	2.24311	2.60391	2.43517	1.40026	1.7163	2.69192	1.60527	1.46185	0.954144	2.09948	3.56	2.05088	1.72707	0.911379	1.39142	1.33638	1.83927	1.72896	ENSG00000233235	BX119321.1	unprocessed_pseudogene
GBP6	3.20672	3.35491	2.17343	2.96638	2.45517	2.16219	3.30321	3.81435	2.45671	1.33957	4.85406	4.87662	4.43576	3.21839	2.3054	3.04408	3.50483	3.05991	2.2174	2.76764	2.81097	2.9055	2.96933	2.67341	2.35987	2.79019	3.17864	2.85565	3.21177	2.84514	1.33638	1.39181	1.9805	ENSG00000183347	GBP6	protein_coding
GBP1P1	1.36089	1.92082	0.588468	4.7346	3.00508	1.92612	2.01632	1.48157	2.03174	1.51572	2.86144	2.30907	2.54046	2.85582	2.75897	1.70929	2.62922	2.48996	2.89059	3.90698	2.30251	2.75835	2.9891	4.86104	2.7716	2.14699	3.09474	3.69617	4.60357	4.08703	3.00623	3.60481	3.35902	ENSG00000225492	GBP1P1	transcribed_unprocessed_pseudogene
AL596214.1	3.99064	2.99558	3.75839	4.17016	3.34113	4.08532	3.20536	3.08457	4.05742	3.21744	3.39648	2.92072	3.87389	3.5079	3.36392	4.3332	4.2058	4.11033	4.45916	3.95207	4.19168	4.20096	4.06089	4.39425	4.28865	4.06786	4.12466	4.51331	4.69177	4.18074	3.98547	3.99847	4.25551	ENSG00000286548	AL596214.1	lncRNA
LRRC8B	4.08807	2.99558	3.75839	4.3733	3.23758	3.8689	2.41686	2.76488	2.71677	1.94314	3.46783	3.06439	2.75459	3.74891	3.07147	4.29066	4.04583	3.93054	3.60786	3.65762	4.39594	3.54481	3.52413	3.39749	3.94483	4.34014	4.1331	4.19757	3.37566	3.66227	3.94303	4.56174	4.43468	ENSG00000197147	LRRC8B	protein_coding
LRRC8C-DT	2.49128	2.19912	3.39582	3.15187	2.47807	2.58402	1.27936	1.81974	2.12435	1.73099	2.91915	2.61941	2.54046	1.63343	2.39448	3.04408	2.79496	2.79567	2.73587	2.50259	3.44738	2.9055	3.00859	2.58528	2.60291	2.72654	2.85059	2.85565	2.59943	2.7505	3.3688	2.68727	3.11801	ENSG00000231999	LRRC8C-DT	lncRNA
AC093423.3	3.69833	3.76711	2.17343	3.69265	2.47807	3.27976	4.59164	4.41543	3.00357	2.47366	5.49939	4.95247	4.99464	2.37039	2.63283	3.6711	3.57163	3.47646	3.48368	3.53259	3.96654	3.67361	3.35167	3.44834	3.0755	3.43281	3.79318	3.76924	3.12228	3.55436	4.25199	3.95475	3.74604	ENSG00000271949	AC093423.3	protein_coding
LRRC8D	1.19583	-0.463847	2.17343	1.73124	0.44358	-1.2438	-0.305604	-2.66138	-0.110552	-0.839759	-0.121003	0.297485	0.218534	1.63343	0.0551711	0.398085	0.538619	0.5166	-1.40709	0.737056	1.51032	1.15389	1.51734	0.954144	0.115248	1.09752	1.1373	0.488281	1.11069	1.26018	2.73493	1.83927	2.09153	ENSG00000171492	LRRC8D	protein_coding
GEMIN8P4	1.93279	-0.826417	2.17343	-2.79232	0.347364	0.682196	0.179823	-0.786915	-1.38064	-0.839759	-1.61577	-0.569248	-2.10339	0.0484661	-0.465661	1.00075	0.0316592	0.113244	-0.670126	-0.144299	2.0835	-0.0685013	0.312986	-0.315945	-1.60096	1.73734	0.996437	0.0923525	-1.03615	-1.54718	-2.12305	-2.06762	-2.66335	ENSG00000228175	GEMIN8P4	processed_pseudogene
ZNF326	4.50458	6.30139	6.20318	7.61904	4.94676	4.52703	5.71676	6.56342	6.01218	4.51365	7.49584	6.88584	6.36013	5.9792	5.40202	4.49807	4.77525	4.47872	8.22409	4.82452	4.87044	4.40646	4.58709	5.61757	4.62786	5.10797	4.78518	4.87509	6.1466	5.59237	5.32816	6.17556	5.87192	ENSG00000162664	ZNF326	protein_coding
AC098656.1	4.28586	5.66314	5.54266	4.06744	6.85078	4.19582	5.38928	5.61629	6.8245	7.59805	4.4066	4.78	4.58311	6.11456	6.20861	3.62619	4.6071	4.26496	4.94458	5.46108	3.50149	4.32382	4.6567	5.27078	5.96346	3.82607	3.99181	4.049	5.74333	4.5332	3.0864	3.99847	4.15683	ENSG00000287406	AC098656.1	lncRNA
AL627316.1	2.83793	0.758545	2.9104	2.48247	3.57153	2.41155	1.45993	1.73093	2.18295	3.6764	2.20092	2.30907	2.14453	1.63343	1.88114	3.12701	2.29153	2.52537	2.56254	2.55029	3.20805	2.40955	2.70829	2.56238	2.22104	2.79019	3.05976	2.47378	2.38531	1.72584	2.12487	2.57624	3.40274	ENSG00000287372	AL627316.1	lncRNA
LINC02787	2.08217	2.14759	0.588468	2.34869	1.46666	1.56355	2.41686	3.18828	2.84931	1.09515	2.3085	2.1377	1.35604	2.37039	1.58063	1.90998	1.51165	2.02941	1.53151	1.49042	2.13004	1.56155	1.89795	1.57387	1.42458	2.41272	1.90086	1.95295	1.51404	2.42245	2.73493	2.45594	2.38104	ENSG00000229201	LINC02787	lncRNA
BARHL2	2.38025	2.29697	2.17343	1.69494	2.33487	2.58402	2.86432	3.18828	2.68671	3.03278	2.04374	2.26215	1.35604	2.85582	2.46199	2.72001	2.38364	2.45367	1.40026	2.59646	1.93412	2.25343	2.47592	1.93644	1.8205	2.63704	2.36925	1.99417	1.82892	1.82206	0.684301	1.83927	1.58457	ENSG00000143032	BARHL2	protein_coding
AC092805.1	3.72886	4.14101	3.75839	3.1652	3.6442	3.71039	4.11393	4.24951	3.56807	3.84427	3.68302	4.01217	3.87389	3.74891	3.4244	3.85752	3.74373	4.12771	5.06864	4.1116	3.18619	3.62133	3.72606	4.01866	4.37632	3.65425	3.86585	3.78106	4.35125	4.10626	1.04687	2.3247	2.09153	ENSG00000287076	AC092805.1	lncRNA
LINC02609	4.49573	4.61889	4.67593	5.01779	5.35821	4.52703	4.11393	4.63324	5.2976	5.96228	4.51539	4.68091	4.12542	5.17775	5.12582	4.56504	4.93094	4.92226	5.14237	6.02034	4.32769	5.03703	5.43868	6.49065	6.75345	4.57514	4.71385	4.72401	6.77212	5.58554	4.10576	4.98767	4.57505	ENSG00000233593	LINC02609	lncRNA
LINC01763	1.00942	0.88979	0.588468	1.08682	0.533777	0.682196	-0.305604	-0.158884	0.509176	1.51572	0.90208	0.387683	0.70396	2.37039	0.437042	1.06946	0.307294	-0.0860648	-1.40709	0.652167	1.28205	0.397162	-0.123113	0.35148	-0.160386	0.62545	0.354891	0.599312	0.548809	0.0377841	1.57739	1.63282	1.24354	ENSG00000225446	LINC01763	lncRNA
ZNF644	4.83443	4.80502	4.28891	4.58644	4.12963	4.63884	5.16037	4.91604	4.09605	3.66897	5.31389	5.20282	5.39645	4.29639	3.72845	4.86961	4.74083	4.68848	4.49176	4.46886	5.00763	4.76077	4.7172	4.7387	4.42774	4.97275	4.75269	4.655	4.66032	5.00229	5.5843	5.24527	5.47107	ENSG00000122482	ZNF644	protein_coding
RPL5P6	0.543751	3.5659	2.17343	-1.89924	-0.423154	-0.106299	2.41686	2.59914	-0.944542	-1.46779	0.855538	1.49304	1.59705	1.63343	-1.28878	0.398085	0.641713	1.26757	-0.670126	0.251629	0.796619	0.294069	-0.510136	-0.315945	0.80114	0.956656	1.26562	0.367987	0.404419	0.327291	-2.12305	-2.06762	-1.07839	ENSG00000232393	RPL5P6	processed_pseudogene
HFM1	4.60676	5.04922	3.75839	5.03604	4.29351	4.53756	5.16037	5.67103	4.31489	4.09792	6.26186	5.83614	5.36421	4.44078	3.96788	4.61761	4.74663	4.67672	4.26533	4.31168	4.79301	4.65553	4.5071	4.38776	4.32978	4.81846	4.66232	4.78987	4.1844	4.38356	4.69712	5.05132	5.07136	ENSG00000162669	HFM1	protein_coding
CDC7	4.00318	3.30874	2.17343	3.59262	3.723	3.25445	2.12736	2.49512	3.54032	4.15759	3.52099	3.42544	2.8508	3.74891	3.86565	3.66001	3.67247	3.75524	3.45089	4.62179	3.80381	3.58903	3.48291	4.51843	4.83724	3.39235	3.91561	3.57913	4.43726	4.10626	4.2168	4.64663	4.59404	ENSG00000097046	CDC7	protein_coding
TGFBR3	7.96642	8.2277	7.62189	7.29987	7.19976	10.2176	9.46026	9.06441	7.33744	6.94584	8.96655	8.35574	9.55794	8.8331	7.10914	7.01661	7.49152	7.43663	11.2243	7.7911	7.21413	8.0747	7.78837	7.62208	7.83754	7.02275	7.58178	8.20938	8.58354	7.99521	7.35065	7.81655	7.66868	ENSG00000069702	TGFBR3	protein_coding
BRDT	4.50458	3.60463	4.28891	4.64231	3.69395	4.46217	3.48099	3.41899	3.65343	3.2477	3.66963	3.44658	3.91897	4.29639	3.57683	4.51664	4.50825	4.88186	4.20762	4.31168	4.35733	4.48463	4.1688	4.51843	4.33652	4.52612	4.61492	4.48467	4.04523	4.35167	5.80176	6.56538	5.65406	ENSG00000137948	BRDT	protein_coding
EPHX4	3.0218	3.98828	2.17343	3.11113	3.60313	3.63394	3.74751	4.05286	3.88283	4.04719	3.29549	3.95431	3.32287	3.21839	3.89647	3.06105	3.09661	3.38305	2.2174	2.92066	3.41015	2.69905	2.92898	2.7765	3.0429	2.96587	2.4525	2.47378	2.87074	3.34359	4.5063	3.6603	4.37007	ENSG00000172031	EPHX4	protein_coding
BTBD8	4.60676	4.81331	4.0479	5.52896	4.42896	4.37091	4.9499	4.3273	4.31162	4.91041	4.83919	4.88051	4.93003	5.00266	4.49258	4.36087	5.12581	4.76823	5.41309	5.50107	4.32769	5.38937	5.32275	6.15022	4.89318	4.52612	5.18474	5.34228	5.87588	5.95267	6.41998	5.8089	6.02665	ENSG00000189195	BTBD8	protein_coding
C1orf146	2.38025	1.57568	2.17343	2.26451	1.04397	3.93411	2.32666	1.17992	0.835676	1.1813	2.04374	2.02979	2.54046	2.85582	1.2006	1.87202	3.37619	2.8101	4.99094	2.8839	1.76747	3.96963	3.92385	2.65187	2.94041	2.32947	2.55652	3.56552	3.55737	3.13465	3.0864	4.8272	3.06457	ENSG00000203910	C1orf146	protein_coding
GLMN	3.75876	3.16064	3.75839	3.19799	4.67674	3.57382	4.26729	2.97282	2.30668	2.60416	3.13912	2.93575	5.11577	3.95536	2.97078	4.10672	3.47722	3.05991	3.99663	2.92066	4.48815	2.95703	3.02783	2.85398	3.39259	4.26744	3.40452	3.27905	2.72635	3.3108	4.35268	3.48697	3.87581	ENSG00000174842	GLMN	protein_coding
RPAP2	4.50458	3.97356	3.39582	4.86691	4.34425	4.63884	3.63925	4.20898	4.00965	4.14692	4.31926	4.10816	4.00513	3.95536	4.26581	4.95381	5.32483	5.10595	4.16782	4.50562	4.89086	4.7462	4.59356	4.77899	4.42774	4.71838	4.65648	4.74831	4.39967	4.70706	4.95376	5.13206	5.22539	ENSG00000122484	RPAP2	protein_coding
GFI1	3.46432	3.26105	4.28891	3.18496	4.33173	3.83515	3.04489	3.39028	6.30792	4.83267	2.91915	3.5082	3.38846	3.5079	4.46816	3.4824	3.50483	3.7251	3.97373	3.66847	3.60397	3.54481	3.52413	3.42314	3.91812	3.56	3.52482	3.63233	3.18991	3.40702	2.73493	3.14184	3.35902	ENSG00000162676	GFI1	protein_coding
EVI5	5.98906	6.04395	6.08032	5.94674	7.06066	5.89165	6.31205	6.18932	6.9558	8.15576	6.24278	6.03066	6.18662	6.11456	7.39259	6.06841	5.69512	5.70883	5.73927	5.59219	6.09381	5.61733	5.57569	5.58101	5.35822	6.02109	5.78116	5.6662	5.48965	5.71648	6.68108	6.60834	6.72682	ENSG00000067208	EVI5	protein_coding
DIPK1A	4.67107	4.647	4.67593	4.93073	4.81356	4.58909	4.36115	4.72232	4.67528	4.54648	4.44247	4.53558	4.23646	3.95536	4.63466	4.87442	4.69961	4.4922	3.95046	4.60495	5.00763	4.53636	4.37062	4.43264	4.33652	4.7876	4.75816	4.655	4.25978	4.23418	4.74731	4.19917	4.37007	ENSG00000154511	DIPK1A	protein_coding
MTF2	4.39461	3.83383	3.39582	4.72338	3.71339	3.96565	3.88026	3.92858	3.6791	3.6838	3.77967	3.52816	3.56903	3.95536	3.75561	4.43436	4.23906	4.05689	3.6373	3.94316	4.39594	3.90113	3.79505	4.03538	3.9797	4.23731	4.39403	4.049	4.03301	4.48991	4.84273	4.56174	4.49652	ENSG00000143033	MTF2	protein_coding
TMED5	2.12871	2.34351	0.588468	2.5852	1.37203	3.83515	3.30321	2.62402	1.7118	-0.0692404	2.37601	2.21365	3.18201	2.37039	1.45372	2.99193	2.08751	2.25708	2.3655	1.75752	2.45654	2.50497	2.32858	2.31084	1.89547	2.32947	2.36925	2.41428	1.93785	2.35971	2.92134	3.35865	3.16954	ENSG00000117500	TMED5	protein_coding
CCDC18	4.50458	3.05273	4.28891	3.8577	4.07058	4.27347	3.48099	3.37571	3.12061	3.0784	3.78589	3.56729	4.08643	4.90645	3.49862	4.61186	4.25541	4.18419	5.71875	4.11953	4.72641	4.66071	4.39305	3.8958	4.03877	4.58115	4.26946	4.24957	4.25978	4.33546	4.14373	4.85125	4.39193	ENSG00000122483	CCDC18	protein_coding
CCDC18-AS1	3.33134	2.29697	3.39582	3.68341	2.60832	3.40005	2.32666	2.49512	2.18295	1.44782	2.8848	2.63791	3.02589	0.0484661	2.19069	3.32268	4.91044	4.08089	4.20762	4.63844	3.46565	3.81064	3.76097	3.7615	5.62373	4.70743	3.87594	4.34028	4.11649	4.23418	4.31989	4.27223	4.25551	ENSG00000223745	CCDC18-AS1	lncRNA
DR1	3.35111	5.9974	4.28891	3.11113	3.32859	2.87721	4.59164	4.91604	2.97898	2.54038	4.00961	4.45963	4.12542	3.5079	2.58821	3.29425	3.67247	3.57268	2.56254	3.17002	3.55364	3.73394	3.41148	3.03122	2.99257	3.08911	3.49894	3.34427	3.07535	2.84514	4.35268	3.60481	3.44517	ENSG00000117505	DR1	protein_coding
FNBP1L	5.18761	4.56098	3.75839	5.62493	4.60573	4.49496	4.16688	4.21718	4.44029	4.42372	4.78434	4.66747	4.4044	4.69232	4.36172	5.07991	4.93094	4.91894	4.71531	4.72412	5.16678	4.96335	4.80901	4.57673	4.91136	5.1409	4.66232	4.89699	4.57012	4.70706	5.70349	5.50981	5.59874	ENSG00000137942	FNBP1L	protein_coding
BCAR3	6.58084	6.49937	6.5192	6.89743	6.66493	6.81039	6.85023	6.83647	7.07372	6.96114	6.79015	6.60127	6.68124	6.38832	6.86681	6.57172	6.83154	6.98122	7.07538	6.89606	6.55258	6.84467	6.96497	6.95908	6.78706	6.5804	6.77914	6.80804	6.69468	6.67682	6.41998	6.59416	6.4685	ENSG00000137936	BCAR3	protein_coding
AL049796.1	1.5777	4.14101	3.39582	2.90415	4.39928	1.18916	3.97238	4.03442	4.79282	5.22886	3.57226	3.79862	3.7295	4.13593	4.40095	0.501178	1.93348	2.02941	2.29335	3.98715	0.796619	1.94857	2.44764	4.33468	4.30936	0.800537	1.86078	1.91051	5.20906	4.00741	1.33638	1.63282	0.144002	ENSG00000260464	AL049796.1	lncRNA
DNTTIP2	3.42756	3.62362	2.17343	2.69034	4.20019	4.0996	3.94232	3.6054	3.51204	4.41485	2.86144	3.05065	3.77925	2.37039	3.97944	3.22063	3.57163	3.57268	4.55484	3.47196	3.2717	3.61064	3.74943	3.6245	3.56323	3.30788	3.53758	3.60598	3.8912	3.83364	4.84273	4.19917	4.23147	ENSG00000067334	DNTTIP2	protein_coding
GCLM	3.48235	3.5659	4.0479	3.19799	4.26087	4.29846	3.15383	3.26935	3.91776	4.47579	3.24221	3.76535	3.45119	4.13593	4.36613	3.27982	3.76673	3.6549	4.67328	4.62179	3.16399	3.59988	3.51052	4.36146	4.40867	3.45916	3.47259	3.78106	4.34137	4.04777	3.54937	3.35865	3.16954	ENSG00000023909	GCLM	protein_coding
ABCA4	6.98669	6.16874	5.71775	6.13207	6.27156	6.37238	5.81126	6.13195	6.14338	6.33193	6.10782	6.13364	5.73581	6.15699	6.57826	7.13855	6.25642	6.20685	5.71875	6.07232	7.66994	6.01593	6.12593	6.03642	6.24363	7.33881	6.40365	6.08163	6.1034	6.2188	5.74113	5.90393	6.21009	ENSG00000198691	ABCA4	protein_coding
ARHGAP29	5.25734	4.37185	4.49536	4.87098	4.24093	5.38555	4.44928	4.5897	4.03373	4.2749	4.92621	4.62638	4.58311	4.29639	3.97944	5.25607	5.08065	5.14915	5.32536	4.94093	5.06266	5.28905	5.03972	4.85634	4.77408	5.22776	5.0969	5.02682	4.76752	5.01252	5.27783	5.09225	4.97327	ENSG00000137962	ARHGAP29	protein_coding
ARHGAP29-AS1	5.35845	4.80502	4.0479	5.34942	5.4936	4.73348	5.0378	5.0321	5.77209	5.69391	4.65102	4.73775	4.69102	5.09286	5.44227	5.37621	5.2079	5.19659	4.82173	5.38421	5.47244	4.94645	5.00617	5.30222	5.89204	5.50888	5.1766	4.96596	5.20362	4.9816	4.79581	5.0092	4.82046	ENSG00000226835	ARHGAP29-AS1	lncRNA
ABCD3	4.53081	5.26407	3.75839	5.6712	4.24093	4.73348	5.56722	5.72663	4.40688	4.17869	6.51772	5.95339	5.80949	4.90645	4.22267	4.69577	4.43119	4.4922	4.50779	4.26955	4.34752	4.38153	4.40045	4.48229	4.07147	4.58713	4.36567	4.51331	4.54451	4.68164	5.36076	5.13206	5.331	ENSG00000117528	ABCD3	protein_coding
F3	2.08217	2.43232	2.17343	3.10423	1.89877	2.26716	2.01632	1.77602	1.27336	2.57262	1.79517	2.02979	1.8035	1.63343	2.022	2.43761	1.76101	2.10156	1.40026	2.20769	1.70735	2.01491	2.35928	1.93644	1.78151	2.1142	2.36925	2.44434	2.13377	2.29412	3.75959	4.37533	3.60343	ENSG00000117525	F3	protein_coding
AC093117.1	1.87935	1.12112	2.17343	1.73124	1.27074	2.54279	1.07291	0.70785	1.60871	1.1813	1.15362	1.53311	1.35604	0.0484661	0.792137	2.11893	1.56509	1.69821	0.708386	1.98281	1.88068	1.60527	1.81179	1.74634	2.06742	2.1142	1.54392	1.8217	1.51404	1.82206	2.5208	3.28994	2.46593	ENSG00000223675	AC093117.1	lncRNA
SLC44A3-AS1	6.10126	5.78619	6.20318	5.91356	5.85023	6.7162	6.01993	5.76907	5.89548	5.90329	6.1816	6.04806	6.32706	6.07083	5.74464	6.00624	6.09093	6.14418	7.27356	6.21418	6.23624	6.33116	6.26819	5.98569	6.18321	6.00329	6.15708	6.25699	6.25584	6.18301	5.51357	5.9713	6.29375	ENSG00000224081	SLC44A3-AS1	transcribed_processed_pseudogene
SLC44A3	4.04018	3.62362	3.39582	4.07098	4.06303	3.30463	3.39484	4.07107	4.67528	4.01822	3.65612	3.84711	3.38846	3.74891	4.0023	4.3471	3.88702	3.59784	3.45089	4.11953	4.10113	3.73394	3.86089	4.10835	4.17289	3.86601	3.88596	3.79279	4.46483	4.14398	3.16235	3.81503	3.48639	ENSG00000143036	SLC44A3	protein_coding
CNN3	3.95233	4.92465	3.39582	5.32884	4.2207	3.94997	4.87231	5.00868	3.79634	5.04576	5.80821	5.12956	4.55482	2.85582	4.52055	4.07365	4.11016	4.00767	3.6373	3.56778	3.60397	3.87457	3.77242	3.95854	3.67384	4.23731	4.35128	4.1252	3.9957	4.04777	6.443	7.01187	6.14722	ENSG00000117519	CNN3	protein_coding
AC105942.1	4.37544	3.89761	3.39582	3.67412	3.92818	4.18246	4.00182	4.04367	4.17033	3.45216	3.56505	3.79037	3.51132	2.85582	4.15288	4.07365	4.11912	4.0014	3.92681	4.0631	4.04151	4.16489	4.40781	3.73102	4.21007	4.35425	4.44235	4.0293	4.40916	4.18074	3.54937	3.54709	3.52647	ENSG00000235501	AC105942.1	lncRNA
ALG14	5.07327	4.93228	4.67593	5.10855	4.33173	4.75168	4.40589	4.84905	4.66761	4.01236	4.83619	5.46093	4.4044	5.09286	4.76065	4.97635	4.71151	4.67278	4.63	5.78145	4.63254	4.67104	4.81456	5.29182	5.9915	4.73465	4.5659	4.69305	4.48292	4.54734	4.84273	4.89817	4.85235	ENSG00000172339	ALG14	protein_coding
AC092802.2	3.27038	2.14759	3.75839	3.11113	2.3842	2.97343	2.01632	2.26145	2.58174	3.06713	2.04374	2.23811	1.59705	2.37039	2.44541	2.78275	3.13246	3.08386	2.98523	2.9741	2.86701	3.11661	2.70829	2.75646	3.22831	2.61377	3.04195	2.96337	2.72635	3.05768	2.40051	3.14184	2.95136	ENSG00000228852	AC092802.2	lncRNA
LINC01760	1.98432	4.8937	4.0479	1.19474	2.58742	1.64372	4.88817	4.77324	2.64564	2.9493	3.55051	3.90934	3.96269	0.0484661	2.32366	1.83302	1.21	1.04169	1.53151	1.09963	2.13004	2.22568	1.51734	1.47924	1.14628	1.64853	1.64177	1.62578	0.911379	1.11579	0.198874	1.10231	1.42411	ENSG00000228504	LINC01760	lncRNA
AL445218.1	1.98432	1.57568	2.9104	2.74462	2.8203	2.16219	1.6204	1.9034	2.19723	1.91827	2.21942	2.16347	2.75459	2.85582	2.3054	2.76214	3.70854	2.94695	3.03031	2.76764	2.78212	3.27389	3.12034	2.89121	2.84907	2.51674	2.72226	2.96337	2.42328	2.89023	2.83114	2.18031	2.46593	ENSG00000237954	AL445218.1	lncRNA
LINC02607	6.54697	6.56222	6.01473	6.90638	6.1467	6.35462	6.32375	6.59679	6.14061	6.1328	7.22372	6.82155	6.4928	5.77639	6.51411	6.52966	6.46409	6.43692	5.98236	6.49118	6.67338	6.31644	6.34497	6.41117	6.52759	6.50493	6.50301	6.37092	6.35002	6.18753	7.04436	7.50792	7.00021	ENSG00000228971	LINC02607	lncRNA
LINC02790	4.45977	4.26709	3.75839	4.82344	4.37508	4.55839	4.29133	4.60228	4.44329	4.33252	4.30201	4.23507	4.23646	3.74891	4.40524	4.79548	4.48764	4.54059	4.6004	4.80007	4.82872	4.57535	4.35548	4.47618	4.42141	4.72925	4.54708	4.52742	4.36106	4.54734	4.86563	4.8749	4.88354	ENSG00000237435	LINC02790	lncRNA
RNU1-130P	-1.52664	1.57568	2.17343	0.908118	2.60832	-1.98077	1.07291	1.17992	3.93064	2.54038	0.597226	1.36566	0.70396	0.0484661	2.79868	-4.3568	-4.21627	-1.38152	-0.670126	-2.80726	-3.84724	-1.65346	-1.40322	-2.08148	-2.82335	-4.32875	-2.704	-0.696143	-3.84351	-3.13214	-2.12305	-2.06762	-2.66335	ENSG00000200800	RNU1-130P	snRNA
LINC01787	3.91299	3.76711	3.75839	3.92975	3.65429	4.02673	3.71232	4.08904	3.39298	3.29678	3.60779	3.73131	3.18201	4.13593	3.63649	4.01388	4.02691	3.96318	3.27473	3.57932	3.83224	3.8292	3.85012	3.94974	3.91812	3.91443	3.89591	3.67097	3.93128	3.83364	4.4161	4.12221	4.15683	ENSG00000231987	LINC01787	lncRNA
EEF1A1P11	-0.389134	2.77562	3.39582	-0.173412	-1.34069	0.957831	3.04489	1.94348	-0.338821	-2.11987	2.77655	1.91314	3.02589	0.0484661	-1.8193	0.0355148	-0.515829	-0.753489	-0.184699	-1.58487	-2.26227	-0.212891	-0.303685	-0.496517	-0.948882	-0.421856	-0.588526	-0.248684	-1.03615	0.327291	6.08152	3.6603	3.6765	ENSG00000228502	EEF1A1P11	processed_pseudogene
RPL7P9	-1.52664	3.10769	0.588468	-1.20736	-2.18869	0.134709	3.04489	1.81974	-1.38064	-1.7573	2.02283	1.27403	2.941	2.37039	-0.90176	-4.3568	-0.128806	-0.593025	1.25587	-1.58487	-3.84724	0.183037	0.181742	-1.59605	-0.948882	-2.00682	-1.11904	-1.83365	-1.03615	0.77475	6.47314	4.94361	4.37007	ENSG00000137970	RPL7P9	processed_pseudogene
PTBP2	5.07921	5.12445	5.23232	5.3625	5.27238	5.19914	5.0378	4.97524	4.9862	5.16949	5.27463	4.93761	4.99464	4.80335	5.19193	5.22251	5.33255	5.38184	5.27004	5.35429	5.1329	5.39872	5.18817	5.12211	5.49406	5.33481	5.50707	5.38552	5.04828	5.22101	5.90485	5.43223	5.68094	ENSG00000117569	PTBP2	protein_coding
DPYD	7.95274	7.9479	7.48329	7.98658	7.47629	8.02999	8.0703	7.78535	7.49172	7.15326	8.11354	8.27421	8.33851	7.49968	7.67144	7.97551	7.88275	7.72772	8.07605	7.77174	8.15312	7.86083	7.65632	7.6704	8.34595	8.06115	7.72749	7.74642	7.57803	7.70628	8.20674	8.0132	8.24879	ENSG00000188641	DPYD	protein_coding
MIR137HG	4.98748	4.42692	4.0479	4.61586	4.20706	4.9773	3.97238	4.17572	3.89165	3.65398	4.49276	4.15386	4.306	5.00266	4.23236	5.31385	4.88964	4.97763	4.26533	4.43114	5.36465	4.94219	4.69331	4.61061	4.69759	5.1204	4.90333	4.73621	4.58694	4.78075	5.4694	5.36701	5.57027	ENSG00000225206	MIR137HG	lncRNA
AC104453.1	1.82386	1.98094	2.17343	5.04688	3.4142	1.29225	2.01632	2.62402	3.01168	3.26754	2.50223	2.58169	1.8035	2.37039	3.92666	1.79294	2.19312	1.97923	1.86593	2.86516	1.70735	2.04698	2.29722	3.37138	2.06742	1.50414	1.86078	2.53093	2.78585	3.17164	2.40051	2.57624	2.95136	ENSG00000285922	AC104453.1	lncRNA
LINC01776	3.83091	4.05971	3.39582	3.7424	3.47238	3.96565	3.52221	3.75928	3.28344	2.78014	3.90494	3.96167	3.51132	2.85582	2.44541	3.78786	4.31121	4.55779	4.20762	4.51767	3.60397	4.1279	4.25295	4.48838	4.66583	3.97959	4.46926	4.52038	4.06938	4.10626	4.02669	4.19917	3.99486	ENSG00000226053	LINC01776	lncRNA
SNX7	4.4041	6.03334	4.98079	4.90514	4.31911	4.73348	6.30616	6.35077	4.33764	4.36049	6.84553	6.288	6.28462	3.21839	4.27052	4.36771	4.52857	4.50999	5.32536	4.66034	4.61629	4.60258	4.50023	4.7025	4.60571	4.39577	4.25407	4.70551	4.38049	4.50448	4.93223	5.2633	5.50155	ENSG00000162627	SNX7	protein_coding
PLPPR5	5.66516	6.22887	4.28891	6.89042	5.66556	5.6067	6.29431	6.34518	5.247	4.48005	7.20991	6.56306	6.97609	4.69232	5.11799	5.65582	5.62451	5.54167	6.11908	5.90813	5.93248	5.5434	5.4916	5.9219	5.82171	5.51517	5.54866	5.32218	5.53803	5.71021	6.08152	5.9713	6.16001	ENSG00000117598	PLPPR5	protein_coding
AL445433.2	6.03865	5.64002	5.11203	6.71065	5.57552	5.85844	5.59647	5.34424	5.35606	5.3028	5.4956	5.3587	5.34782	5.40602	5.46302	6.1736	6.00411	6.10083	5.78602	6.38009	6.2987	6.15113	5.9606	6.49065	6.15679	6.1721	6.09582	6.1787	6.47955	6.43582	6.24763	6.42022	6.45299	ENSG00000232825	AL445433.2	lncRNA
PLPPR4	4.27556	3.44304	4.0479	4.77645	3.53923	4.0117	3.10039	3.69029	3.08264	2.45648	4.38218	3.99075	4.00513	4.29639	3.54605	4.52278	3.94864	4.12771	3.82813	3.75243	4.6406	3.81995	4.10684	3.90493	3.85378	4.63992	3.9825	4.11589	3.76382	3.90128	5.0165	4.61888	4.77128	ENSG00000117600	PLPPR4	protein_coding
LINC01708	5.44376	5.42962	4.0479	5.87047	4.62124	4.96175	5.68081	5.94224	4.54172	4.07559	6.42115	5.80988	5.77312	4.69232	4.83255	5.45537	5.7795	5.54167	5.24157	5.44855	5.47244	5.40491	5.39119	5.45302	5.36152	5.49939	5.51355	5.31407	5.62206	5.55085	5.07662	5.55443	5.72466	ENSG00000224445	LINC01708	lncRNA
PALMD	4.56506	4.16713	4.0479	4.3027	3.73256	4.5687	3.56229	3.47475	3.04365	3.8041	4.05666	3.73989	3.67797	3.74891	3.72158	4.73331	4.60072	4.46966	4.99094	4.31858	4.8074	4.50208	4.47942	4.37467	4.38935	4.58713	4.5087	4.41048	4.54451	4.48991	5.54228	5.09225	5.03013	ENSG00000099260	PALMD	protein_coding
FRRS1	4.99378	3.94366	0.588468	4.4758	3.3659	5.04529	4.49141	4.15026	2.78456	2.33017	3.99894	3.88632	4.27164	3.74891	2.97078	4.62904	4.34215	4.06293	5.96505	4.4119	5.18343	4.66589	4.21149	4.13962	4.21739	4.83867	4.26178	4.47742	4.31131	4.57522	3.85423	4.61888	4.43468	ENSG00000156869	FRRS1	protein_coding
AGL	4.72508	4.82975	4.49536	5.85205	4.2207	4.69636	4.88817	4.81705	4.53612	4.1199	5.32888	4.86881	4.69102	3.21839	4.76733	4.55309	4.76957	4.61643	5.06864	4.35932	4.95042	4.40027	4.42242	4.52437	4.69759	4.70192	4.65648	4.58252	4.42795	4.68164	5.67785	5.50981	5.97689	ENSG00000162688	AGL	protein_coding
AC093019.2	1.43684	5.26407	4.28891	0.282967	-1.05119	-0.758376	4.75617	5.1862	0.72172	-0.679294	5.96303	5.77479	4.90783	1.63343	-2.66729	-0.449912	1.14128	0.5166	0.708386	-2.0703	0.545081	1.46992	0.312986	-0.496517	-1.60096	-0.421856	1.06859	-0.0681122	0.243954	-3.13214	1.04687	-0.482654	0.796079	ENSG00000241073	AC093019.2	lncRNA
SASS6	3.51776	2.67001	2.17343	2.75347	2.50061	3.32909	2.79873	2.54807	2.12435	1.61194	2.96372	2.48284	2.14453	3.21839	2.12972	2.99193	3.0029	3.04779	2.56254	2.92066	3.31263	3.21866	3.30512	2.89121	2.99257	3.39235	2.96842	3.56552	3.18991	3.13465	3.00623	3.14184	3.56547	ENSG00000156876	SASS6	protein_coding
TRMT13	2.52647	1.57568	0.588468	3.47447	1.7182	2.36501	0.179823	1.48157	1.13181	0.800699	2.57585	2.18878	1.35604	2.85582	1.51857	2.80307	2.81715	2.48996	2.13723	2.40219	2.56215	3.19023	3.17313	2.41677	2.6685	2.92864	2.89094	2.98398	2.92468	2.7505	2.63183	3.6603	3.81238	ENSG00000122435	TRMT13	protein_coding
LRRC39	2.12871	1.92082	2.17343	3.19799	2.2838	2.21563	1.07291	1.77602	1.7118	2.72383	2.65951	2.37671	1.8035	1.63343	2.66183	3.1108	3.37619	2.37822	2.2174	2.619	2.69192	2.88791	3.22405	2.51546	2.9226	3.05496	3.04195	2.47378	3.14518	2.84514	3.54937	3.35865	3.16954	ENSG00000122477	LRRC39	protein_coding
DBT	4.24419	4.67457	4.49536	3.4365	2.95699	6.2938	5.32083	4.76767	3.39298	2.65021	3.90494	4.17934	4.97342	4.80335	2.71814	3.46975	4.31121	3.91059	7.82892	4.57067	3.57062	5.37365	4.95182	4.29356	4.32978	3.56	4.63288	4.96077	5.42093	4.62941	3.54937	3.60481	3.48639	ENSG00000137992	DBT	protein_coding
AL445928.2	2.52647	0.758545	3.39582	1.49836	1.16181	1.64372	1.45993	1.68439	1.03969	-0.534904	0.479389	1.36566	1.35604	0.0484661	-0.345367	2.46338	2.70259	2.45367	0.914837	2.45326	2.34259	2.59446	2.29722	1.97163	2.27819	1.97503	3.14566	2.03425	2.8147	2.48257	-0.538092	0.254311	0.144002	ENSG00000285530	AL445928.2	lncRNA
RTCA	5.02488	3.67911	4.0479	2.83912	3.57153	2.87721	3.74751	3.81435	3.22189	2.54038	4.03071	3.71398	3.56903	3.74891	2.87496	4.90764	3.74373	3.44907	1.96214	3.02563	5.88917	2.94006	3.13815	2.28309	2.64697	4.29696	4.01937	3.10181	2.34632	2.7986	3.80768	3.6603	3.9065	ENSG00000137996	RTCA	protein_coding
AC104457.1	1.10563	-1.31184	2.17343	-1.69279	0.846935	1.07813	-1.04257	-1.92442	-1.07579	-0.403659	-0.431343	-0.956271	-2.10339	1.63343	-0.465661	2.48869	0.828126	0.940407	0.177871	1.33569	2.13004	1.64771	1.28128	1.02286	1.52242	2.08064	0.996437	1.12983	1.28577	1.72584	-0.538092	-2.06762	0.144002	ENSG00000215871	AC104457.1	processed_pseudogene
CDC14A	6.01097	5.82771	6.20318	6.33659	5.66805	5.94404	5.80292	6.38756	6.1959	5.66804	5.9794	5.93668	5.6177	5.47473	5.71382	5.93897	6.09775	5.97203	6.05507	5.94428	6.18481	6.07543	6.00253	5.93087	5.90343	5.99431	6.05866	6.0551	6.09166	5.87067	6.43537	6.27668	6.27623	ENSG00000079335	CDC14A	protein_coding
GPR88	1.10563	0.273118	0.588468	0.422691	0.981236	1.07813	0.542393	0.145971	0.509176	0.282232	-0.217219	0.20127	0.218534	1.63343	0.625487	1.47609	0.427588	0.585312	0.467378	0.737056	1.01074	0.583575	0.918707	0.120154	0.877088	0.426141	0.755429	0.888819	0.548809	0.77475	2.73493	2.18031	1.42411	ENSG00000181656	GPR88	protein_coding
VCAM1	3.48235	2.3886	3.39582	3.66945	2.60832	3.32909	2.41686	1.77602	2.07879	2.21233	2.73858	2.18878	2.75459	3.5079	2.61811	3.83795	3.37619	3.76267	3.3478	3.57932	3.90096	3.7535	3.72606	3.20392	3.15393	3.6428	3.81432	3.53791	3.05131	3.34359	2.83114	2.88658	3.26738	ENSG00000162692	VCAM1	protein_coding
EXTL2	3.63525	3.71496	3.39582	3.76007	4.15827	3.5323	4.19265	4.47133	5.02875	4.57859	3.81658	3.67868	4.37234	4.57203	4.1832	3.50738	3.80054	4.27018	3.77613	4.31168	3.48368	4.08221	4.2611	4.45146	3.98829	3.53544	4.14983	4.14363	4.09313	3.9868	5.70349	5.11229	4.77128	ENSG00000162694	EXTL2	protein_coding
SLC30A7	4.90298	4.21798	2.17343	4.15019	3.88599	6.75281	5.26121	4.24149	3.79164	3.75577	3.82868	3.82307	5.51866	5.60305	3.1656	4.6003	4.81991	4.62053	7.82253	4.74476	4.6958	5.32871	4.85282	4.64372	4.60571	4.56304	4.95659	5.14592	4.90804	5.09186	4.84273	4.47154	4.88354	ENSG00000162695	SLC30A7	protein_coding
DPH5	4.76982	3.08047	3.39582	5.16104	3.86876	5.64128	4.77335	3.48836	3.6791	4.04719	3.60779	2.99434	5.09628	3.95536	4.37491	4.61186	4.42398	4.11615	5.95339	4.11953	4.54078	4.25686	4.12481	4.00173	4.61683	4.58115	4.30722	4.14363	4.74521	4.4301	3.30321	3.35865	3.26738	ENSG00000117543	DPH5	protein_coding
AC093157.1	4.71749	4.77137	5.54266	5.34064	6.01393	6.24645	5.34401	4.43665	4.96339	8.14273	4.54868	4.04026	5.4435	6.07083	6.43861	4.24682	4.49454	4.44214	7.4457	4.55322	4.22423	5.03304	4.2692	4.88891	4.21007	4.60494	4.65648	4.81884	5.09018	5.06262	4.69712	4.56174	4.78786	ENSG00000233184	AC093157.1	lncRNA
S1PR1	2.69059	1.65163	2.9104	2.03695	1.63913	2.50036	1.76479	1.9034	1.07105	1.1813	1.81962	1.71833	2.28892	0.0484661	1.54994	2.99193	3.11465	3.11905	2.56254	2.80745	2.45654	3.03903	2.90837	2.73614	3.65238	2.81081	3.34766	3.26228	2.38531	3.01761	3.70984	2.3247	3.06457	ENSG00000170989	S1PR1	protein_coding
LINC01307	4.12298	3.92847	4.49536	3.89017	3.99321	4.23517	3.74751	3.88808	3.62201	4.28952	4.0515	4.3177	3.96269	3.21839	3.92067	4.42127	4.56837	4.71555	3.99663	4.54146	4.40543	4.29073	4.29325	4.43264	4.95144	4.29696	4.48252	4.62906	4.36106	4.60257	3.70984	4.56174	4.37007	ENSG00000231671	LINC01307	lncRNA
LINC01709	5.30878	5.19595	3.75839	5.60795	4.7158	5.19914	4.64859	4.78983	4.29842	4.02988	5.91135	5.6089	5.19123	3.95536	4.29387	5.3796	5.41127	5.38184	5.47147	5.16428	5.55151	5.44457	5.31494	4.94753	5.14436	5.45752	5.30536	5.28114	4.80395	5.22101	5.0165	4.98767	5.20083	ENSG00000226715	LINC01709	lncRNA
OLFM3	6.37664	7.2977	6.31639	6.63903	6.1715	6.26874	6.94422	6.92295	6.51809	6.43088	7.76105	7.63244	7.21176	6.11456	6.05585	6.49729	6.58867	6.43459	6.77778	6.18992	6.47131	6.46918	6.31788	6.10141	6.20548	6.58639	6.23753	6.33327	6.26371	6.08945	7.13669	6.90105	6.96053	ENSG00000118733	OLFM3	protein_coding
AC114485.1	4.79168	5.1443	4.49536	5.3318	4.08557	4.93012	5.35546	5.56583	4.09985	3.73456	5.55689	5.25767	5.13501	4.13593	3.74887	4.74911	5.237	4.86813	4.93276	4.71368	4.90431	5.00066	4.95684	4.67073	4.66046	5.04412	4.98483	4.86402	4.69952	4.47519	5.26065	5.84527	5.65406	ENSG00000233359	AC114485.1	lncRNA
AC099567.1	4.76246	4.00285	2.9104	5.0754	4.18635	5.03046	3.81541	3.90847	3.73891	4.52193	4.70123	4.24113	4.4044	4.69232	4.82936	4.87921	4.98586	4.99668	4.12689	4.88622	4.87728	4.96335	4.42242	4.47618	4.7591	4.80824	5.13939	4.84724	4.62817	4.73205	7.26281	7.63802	6.53386	ENSG00000230864	AC099567.1	lncRNA
COL11A1	6.74109	6.04042	6.14306	6.414	6.26992	6.43004	6.10379	6.13844	6.26703	6.15426	6.03267	6.15787	6.30175	6.15699	6.9984	6.66487	6.39568	6.47023	6.37645	6.59148	7.06341	6.5664	6.50624	6.90094	6.49481	6.7407	6.5352	6.63151	7.32829	6.84657	6.56694	6.81197	6.73966	ENSG00000060718	COL11A1	protein_coding
AC095032.1	5.10854	4.25497	4.0479	4.71661	4.38117	5.90797	5.56722	4.34984	3.9004	3.75577	4.63733	4.38495	6.02073	4.90645	4.52845	4.99414	5.04347	4.83677	6.56062	4.72412	4.91099	4.94645	4.5543	4.58243	4.99043	5.031	5.12678	4.98653	4.79674	5.13932	4.97498	5.39999	5.29665	ENSG00000224613	AC095032.1	lncRNA
RNPC3	3.83091	3.5261	3.39582	3.29817	3.43775	4.11375	3.60129	3.08457	2.93704	2.93696	3.42863	3.3601	3.51132	3.21839	2.97078	3.73595	3.54528	3.86295	3.66616	3.47196	3.99197	3.73394	3.74943	3.31769	3.75659	3.43281	3.43213	3.74529	3.70339	3.60933	4.4161	4.27223	4.27916	ENSG00000185946	RNPC3	protein_coding
AMY2B	2.75135	2.34351	0.588468	4.24738	2.92401	3.09248	2.73002	2.02044	2.74621	2.01529	2.77655	2.44132	2.14453	3.5079	2.57302	3.09441	3.20158	3.27279	2.98523	3.20023	2.99825	3.21866	3.32081	2.71553	3.36647	3.27858	3.39051	2.89971	2.89796	3.05768	3.54937	2.3247	3.44517	ENSG00000240038	AMY2B	protein_coding
AMY2A	1.82386	1.41062	0.588468	0.908118	1.2173	1.92612	-0.305604	0.277215	0.597985	0.687488	1.66627	1.40938	1.06653	1.63343	0.843667	2.05259	2.19312	1.56844	2.2174	1.33569	1.88068	1.87903	2.16446	1.02286	1.26411	2.1142	2.05088	2.18427	1.28577	1.11579	2.40051	-0.482654	1.03709	ENSG00000243480	AMY2A	protein_coding
AMY1A	2.25996	0.614155	0.588468	1.14179	0.44358	2.10669	0.542393	-0.339456	-0.824248	-0.283365	0.53951	0.0981766	-0.518432	1.63343	-1.08233	2.18236	2.44194	1.60199	2.43421	1.75752	1.98565	1.94857	2.6096	1.42948	1.42458	2.32947	2.39754	2.87785	2.17886	1.51172	2.5208	1.83927	1.42411	ENSG00000237763	AMY1A	protein_coding
AMY1B	2.1738	1.01008	0.588468	1.05854	0.347364	2.10669	0.831899	-0.545907	-1.07579	-0.283365	0.416653	0.20127	-0.518432	1.63343	-1.28878	2.18236	2.49798	1.75896	2.43421	1.83659	2.21885	2.01491	2.65979	1.37795	1.31961	2.32947	2.36925	2.87785	2.13377	1.62275	2.40051	1.39181	1.42411	ENSG00000174876	AMY1B	protein_coding
AMYP1	1.43684	1.01008	0.588468	0.331061	0.915648	1.71967	-2.62753	-0.545907	0.313255	0.499043	1.22858	0.897878	-0.518432	1.63343	0.683202	1.94698	1.89226	1.30879	1.86593	0.965325	1.43817	1.64771	1.89795	0.881995	1.01795	1.69362	1.77712	1.99417	1.01447	0.77475	1.33638	-0.482654	-1.07839	ENSG00000227408	AMYP1	unprocessed_pseudogene
AMY1C	2.12871	0.453691	0.588468	1.05854	0.44358	2.10669	0.831899	-0.339456	-0.824248	-0.403659	-0.0308055	-0.133149	-0.518432	1.63343	-1.08233	2.18236	2.38364	1.60199	2.29335	1.49042	1.98565	1.84296	2.35928	1.26902	1.37305	2.24111	2.28089	2.58589	1.93785	1.51172	1.96441	1.39181	1.42411	ENSG00000187733	AMY1C	protein_coding
AC092506.1	5.01252	4.78829	3.75839	4.77862	4.31275	5.30771	4.66709	4.54482	4.29178	3.75577	5.02678	4.72915	4.83912	4.29639	4.12191	5.04621	4.85251	4.68457	5.13207	4.74476	5.11566	4.95069	4.7172	4.60502	4.58321	5.04412	4.83257	4.81884	4.52718	4.54734	5.32816	5.47928	5.34227	ENSG00000215869	AC092506.1	transcribed_processed_pseudogene
AL591888.1	1.98432	0.453691	3.39582	1.86793	2.20363	1.71967	1.27936	1.17992	1.88062	2.1062	2.45618	2.02979	1.8035	3.74891	2.70426	2.63188	2.22668	1.7289	0.914837	1.87456	3.14145	1.87903	1.93917	2.07233	1.2064	2.90966	2.05088	2.35222	1.7712	2.22541	1.78384	2.57624	2.19463	ENSG00000285981	AL591888.1	lncRNA
LINC01676	2.38025	2.47475	0.588468	2.06566	1.27074	1.98886	1.76479	1.11121	0.204321	-1.22678	2.51726	1.78623	2.65149	1.63343	0.14006	2.01824	2.35359	2.27799	2.2174	1.7976	2.6285	1.80597	1.93917	2.00598	1.61405	2.17905	2.28089	2.03425	2.26502	2.42245	2.92134	3.28994	3.11801	ENSG00000230768	LINC01676	lncRNA
LINC01677	1.93279	0.614155	2.17343	1.27069	1.42012	1.18916	-0.305604	0.277215	0.72172	0.800699	0.282352	1.32057	1.8035	1.63343	0.296179	1.70929	2.22668	1.87329	1.40026	0.817227	1.82519	1.56155	1.62231	1.52733	1.8205	1.73734	1.81956	1.8217	1.51404	2.15326	1.57739	1.10231	1.58457	ENSG00000233047	LINC01677	lncRNA
AL355306.2	4.66319	3.23659	4.0479	4.53347	3.44939	4.15537	3.52221	3.67847	3.54032	2.31118	3.80438	3.52816	3.45119	2.85582	2.95914	4.82559	4.40944	4.25444	4.01917	3.99579	4.87044	4.41876	4.22822	4.10042	4.09551	4.70743	4.35849	4.18872	3.95739	3.92314	4.5063	4.96581	4.77128	ENSG00000237480	AL355306.2	lncRNA
MTCO1P14	1.64329	1.79249	4.0479	-0.555282	4.29995	1.18916	1.07291	1.68439	5.61471	5.76015	1.71922	2.63791	1.59705	3.5079	3.65102	0.0355148	0.538619	0.0170287	0.467378	-0.691787	0.676325	0.294069	0.312986	0.120154	0.115248	-0.869315	0.569016	0.702406	0.243954	0.0377841	-0.538092	-0.482654	1.03709	ENSG00000232551	MTCO1P14	processed_pseudogene
LINC01661	3.40882	1.92082	2.17343	2.89618	2.17588	3.03418	2.86432	1.81974	1.27336	2.12806	2.57585	1.9432	1.98407	2.37039	1.99946	3.23565	3.23494	3.04779	2.4998	2.34924	3.74522	3.36573	3.08404	2.9803	2.73124	3.68806	3.09474	3.32824	3.14518	3.13465	3.49166	3.86312	3.52647	ENSG00000237460	LINC01661	lncRNA
PRMT6	2.75135	3.33201	4.28891	2.49308	4.34425	2.41155	2.98718	3.13736	3.93916	6.06501	2.47169	3.05065	2.42017	3.74891	5.25989	2.3297	2.35359	2.12483	2.43421	2.23713	2.38158	2.22568	2.0932	2.53911	2.60291	2.41272	2.31095	2.18427	2.08723	1.62275	2.83114	3.14184	2.46593	ENSG00000198890	PRMT6	protein_coding
NTNG1	7.31067	7.61593	7.84586	7.63888	7.97496	8.44654	7.58314	7.54441	8.23309	8.39879	7.7642	7.57421	7.41821	8.27247	7.82195	7.16136	7.46277	7.38516	9.47988	8.11383	7.36769	7.82487	7.55968	8.06292	8.72884	7.13937	7.56005	7.76142	8.42064	7.90335	7.5262	7.78257	7.56667	ENSG00000162631	NTNG1	protein_coding
VAV3	7.72081	8.74858	8.56001	7.69652	8.71775	7.69578	8.538	9.16185	9.71091	9.28109	8.66953	8.78299	8.38545	8.5681	8.89065	7.49768	7.67133	7.74612	8.63137	9.05188	7.63103	7.85744	8.11107	9.27486	8.83263	7.48463	7.61905	7.7059	8.99313	7.92246	7.29269	7.57082	7.45429	ENSG00000134215	VAV3	protein_coding
VAV3-AS1	3.65128	3.30874	4.28891	4.29059	3.50619	3.48955	3.60129	3.37571	4.06523	3.9025	3.49085	2.85899	3.10606	4.13593	4.27052	3.54406	3.64792	3.50334	5.14237	3.49652	3.65261	3.48755	3.90317	3.69988	3.39259	3.6428	3.89591	3.64532	4.24925	4.00741	3.49166	4.47154	4.45559	ENSG00000230489	VAV3-AS1	lncRNA
LINC02785	3.09395	4.19278	4.49536	3.89017	4.73017	3.27976	4.21796	4.71076	5.26745	5.82181	3.59369	3.89404	3.7295	3.21839	4.81329	3.14304	2.88176	3.04779	2.98523	3.02563	3.14145	3.32708	3.28927	2.89121	2.68972	2.96587	3.21088	3.10181	3.00198	3.13465	2.26926	3.14184	2.62205	ENSG00000226822	LINC02785	lncRNA
SLC25A24	4.25472	3.35491	2.17343	3.42546	2.8203	5.00032	3.88026	3.10238	2.74621	2.3674	3.33843	3.11808	3.87389	3.95536	2.77233	3.71466	4.11016	4.06293	5.77944	3.9342	3.58739	3.90987	3.80623	3.59095	3.79626	3.94272	4.1331	3.99924	4.4557	4.23418	3.43153	4.12221	3.6765	ENSG00000085491	SLC25A24	protein_coding
NBPF4	2.69059	2.19912	2.9104	3.3975	1.82923	2.80931	3.10039	2.76488	1.9995	0.854138	3.86438	3.18249	3.45119	0.0484661	2.2869	2.78275	2.81715	3.02323	3.80236	3.0424	2.6285	2.77759	3.49678	2.71553	2.94041	2.79019	3.45923	3.55178	3.12228	3.2429	2.73493	2.45594	2.5461	ENSG00000196427	NBPF4	protein_coding
AL359258.1	1.00942	1.98094	2.17343	1.00024	1.10409	1.56355	0.542393	1.68439	0.462633	1.13887	0.90208	1.64707	0.70396	0.0484661	0.843667	1.62048	1.21	1.04169	-0.184699	9.07e-05	1.43817	0.294069	1.14698	0.881995	0.346574	1.39917	0.569016	0.367987	-0.384077	0.327291	1.33638	-0.482654	1.03709	ENSG00000238122	AL359258.1	lncRNA
SLC25A24P1	3.55231	3.13441	4.67593	3.22369	3.4142	3.76519	3.8482	3.5152	4.27168	4.16289	3.39648	3.05065	3.62453	4.44078	4.10617	3.4824	3.44907	3.2089	3.74941	3.20023	3.42889	3.26028	2.96933	3.24764	3.22831	3.20264	2.78785	2.78694	2.97667	3.52607	3.60487	3.90966	4.30243	ENSG00000241361	SLC25A24P1	transcribed_unprocessed_pseudogene
NBPF5P	1.70602	0.0666675	2.17343	0.740174	0.915648	1.71967	-1.04257	-0.786915	0.313255	-0.283365	0.479389	-0.0128547	-0.518432	0.0484661	0.0551711	1.83302	1.71447	1.7884	2.4998	1.33569	1.82519	1.42182	2.35928	1.26902	1.96673	1.821	2.08607	2.32016	1.71108	2.29412	0.684301	1.39181	1.24354	ENSG00000243967	NBPF5P	transcribed_unprocessed_pseudogene
SLC25A24P2	-0.389134	-0.826417	0.588468	-0.0450876	1.96512	-1.2438	-1.04257	-0.786915	2.19723	2.82097	0.351065	-0.264393	-0.518432	2.37039	3.39879	-0.26934	0.0316592	-0.31739	-2.99205	0.362661	-1.03988	-1.00139	-0.510136	0.640987	-1.60096	-1.15882	-1.11904	-0.696143	0.800348	0.0377841	-2.12305	-0.482654	-0.341425	ENSG00000238118	SLC25A24P2	unprocessed_pseudogene
AL390038.1	1.36089	3.13441	2.17343	1.24581	2.47807	1.98886	1.76479	3.11998	2.45671	2.54038	1.81962	2.69202	1.59705	0.0484661	1.92964	1.62048	1.39844	1.08979	0.467378	1.58505	1.43817	0.583575	1.51734	2.03954	1.85847	1.69362	1.1373	0.973708	-0.143069	-0.324786	1.04687	-0.482654	1.42411	ENSG00000224698	AL390038.1	lncRNA
NBPF6	2.72129	2.14759	2.9104	3.3162	1.89877	2.73805	3.25511	2.76488	1.73157	0.627367	3.80438	3.05065	3.45119	0.0484661	2.26816	2.84287	2.74952	2.93383	3.72219	3.0424	2.72262	2.616	3.39675	2.63002	2.94041	2.79019	3.40452	3.34427	3.14518	3.2429	2.83114	2.57624	2.89124	ENSG00000186086	NBPF6	protein_coding
FAM102B	5.07327	4.86208	5.63286	4.93851	4.64673	4.8896	5.12066	5.64392	5.68355	4.52193	6.06371	5.8017	5.24533	5.09286	4.67077	4.89823	5.02928	5.16327	4.39165	4.6549	5.09821	4.92072	4.78095	4.65458	4.85613	4.88314	5.16018	4.85285	5.04219	4.96062	4.77176	4.56174	4.49652	ENSG00000162636	FAM102B	protein_coding
HENMT1	2.21752	1.49551	2.9104	1.38901	1.75617	2.54279	1.6204	1.53501	1.24614	2.55659	1.40053	1.12465	1.59705	1.63343	0.941514	2.15099	2.38364	2.19247	2.43421	2.68459	2.41955	2.55041	2.29722	2.03954	2.27819	2.27117	2.42528	2.50264	2.30624	1.72584	3.43153	2.68727	1.72896	ENSG00000162639	HENMT1	protein_coding
AL160171.1	0.543751	0.88979	0.588468	0.128244	1.04397	-0.106299	0.542393	0.145971	1.30008	1.58057	-0.0308055	0.297485	0.70396	1.63343	0.22023	0.398085	0.828126	0.886968	1.25587	0.965325	0.400691	-0.212891	0.833818	0.550789	0.235542	0.62545	0.354891	0.367987	1.36594	1.82206	-0.538092	-2.06762	0.144002	ENSG00000285923	AL160171.1	lncRNA
PRPF38B	2.99692	3.73255	0.588468	2.80547	2.72779	3.17574	3.67625	3.54156	3.19367	3.3064	3.81658	3.70523	3.7295	3.95536	3.0164	2.80307	3.02214	3.38305	2.56254	2.90239	2.13004	3.28737	2.73194	3.0642	2.51055	2.59012	3.14566	2.87785	2.53153	2.89023	3.70984	3.06167	3.26738	ENSG00000134186	PRPF38B	protein_coding
FNDC7	4.0998	3.5261	3.75839	3.62191	3.34113	3.76519	2.92706	3.40471	3.44179	3.0784	3.22401	3.09148	3.7295	4.29639	3.75561	4.15495	3.75528	3.56419	3.69445	3.45952	4.35733	3.95281	3.83927	3.59095	3.50458	3.85613	3.63585	3.73317	3.80754	3.63604	4.06677	4.19917	4.4762	ENSG00000143107	FNDC7	protein_coding
STXBP3	4.70985	3.46426	2.17343	4.5765	4.49781	5.45941	3.88026	3.54156	3.47734	3.33487	3.69629	3.33764	4.08643	2.37039	3.68673	4.55309	4.07375	3.89037	4.1475	3.64669	5.2639	4.06666	3.66594	3.84926	3.61959	4.79796	4.19887	3.95817	3.6241	3.90128	4.64513	4.7268	5.03013	ENSG00000116266	STXBP3	protein_coding
AKNAD1	3.92622	3.18641	2.9104	4.15688	3.26417	3.94997	3.63925	3.3159	3.03572	2.69483	3.35525	3.57691	3.10606	3.74891	3.11406	4.09852	5.52688	4.66882	3.41734	3.65762	4.21346	4.19382	3.94424	3.78147	3.86315	4.09332	3.94465	3.79279	3.73392	3.60933	3.30321	3.99847	3.81238	ENSG00000162641	AKNAD1	protein_coding
WDR47	4.2229	4.32623	4.28891	4.21571	3.97722	3.88548	4.44928	4.37204	3.90476	4.11444	4.90065	4.77165	4.37234	2.85582	3.63649	4.15495	4.08294	4.00767	4.01917	3.89779	4.42423	4.14281	4.05152	4.07637	3.58604	4.21429	3.69403	3.96855	4.46483	4.21659	5.03682	4.40812	4.20701	ENSG00000085433	WDR47	protein_coding
TAF13	2.03408	0.88979	3.75839	0.331061	1.46666	2.04898	1.45993	1.17992	0.64042	1.1813	1.71922	0.835142	1.98407	1.63343	0.988057	2.21305	1.8061	2.07791	2.2174	1.7976	2.72262	1.60527	1.51734	1.61896	1.42458	2.14699	1.90086	1.72707	1.44189	2.42245	3.89931	2.79036	1.9805	ENSG00000197780	TAF13	protein_coding
AL356488.3	1.36089	1.01008	0.588468	0.939482	1.51175	1.38847	1.07291	0.611635	1.69177	2.52399	0.210203	0.472572	-0.518432	3.21839	1.48651	1.42456	0.641713	0.886968	1.09541	1.53851	1.01074	1.56155	0.918707	1.26902	0.949238	1.22584	0.234597	1.20198	1.11069	0.77475	1.57739	-0.482654	1.24354	ENSG00000273382	AL356488.3	lncRNA
TMEM167B	0.79529	0.758545	0.588468	2.14852	1.2173	0.957831	1.89603	1.30824	0.462633	-0.403659	1.52471	0.769554	1.06653	0.0484661	0.625487	1.98305	1.27558	1.4989	1.40026	1.2802	1.01074	1.68893	1.85551	1.82541	1.2064	1.34368	1.49239	1.39901	1.82892	2.07731	4.56345	2.18031	2.76291	ENSG00000215717	TMEM167B	protein_coding
C1orf194	1.00942	1.49551	0.588468	1.24581	1.32227	0.826586	-0.305604	0.508541	1.2184	0.955422	1.40053	0.957999	1.06653	0.0484661	0.14006	1.42456	1.33832	2.00454	1.25587	2.619	1.19716	2.04698	1.34401	2.835	2.73124	1.45261	1.7334	1.77516	3.70339	2.54028	1.04687	0.739738	1.24354	ENSG00000179902	C1orf194	protein_coding
ELAPOR1	4.63121	5.45634	4.49536	5.14263	5.41568	4.8896	4.91936	5.10017	5.45299	5.73545	5.33949	5.22134	5.28031	5.17775	5.20184	4.53498	5.39291	5.21026	5.22227	6.17668	4.62444	5.00475	5.16229	6.32196	6.0169	4.74003	4.85314	4.97628	6.20225	5.30665	4.88817	5.17079	4.91408	ENSG00000116299	ELAPOR1	protein_coding
SARS1	3.68282	3.94366	4.8364	3.74684	5.39176	3.32909	4.49141	4.596	5.73463	5.60513	4.04114	3.94692	4.12542	3.95536	6.32196	2.8816	3.07835	3.23051	2.84084	2.70581	3.65261	3.26028	3.13815	3.18905	3.16911	2.87093	3.36209	3.39132	3.02686	3.37565	5.13433	3.95475	4.77128	ENSG00000031698	SARS1	protein_coding
CELSR2	3.66713	4.21798	2.9104	3.55261	4.24093	3.783	3.48099	3.92858	4.54452	4.41485	3.68967	3.932	3.77925	4.44078	4.70601	3.71466	4.18887	4.11615	3.31173	3.79265	3.2717	3.87457	3.9743	3.90493	4.32978	3.77454	3.79318	4.06843	3.93128	3.83364	4.74731	3.42424	3.40274	ENSG00000143126	CELSR2	protein_coding
PSRC1	-1.04121	1.22421	0.588468	1.67645	0.13324	-0.395806	1.07291	1.42608	0.760714	0.430331	1.40053	0.700841	2.14453	0.0484661	0.683202	0.287054	-0.515829	0.368501	0.177871	0.965325	0.240226	0.294069	0.833818	1.26902	1.14628	-0.421856	0.840318	0.888819	1.82892	1.51172	3.60487	1.10231	2.38104	ENSG00000134222	PSRC1	protein_coding
MYBPHL	2.34126	1.79249	0.588468	1.6	1.27074	2.04898	2.12736	1.9034	1.47441	1.09515	2.08467	2.16347	2.54046	2.37039	1.2396	2.05259	2.01255	2.27799	1.76283	2.26598	2.03541	1.91422	1.85551	1.32451	1.93154	2.08064	1.93985	2.11121	1.71108	1.82206	1.78384	2.57624	1.86021	ENSG00000221986	MYBPHL	protein_coding
SORT1	5.60058	5.87204	4.49536	5.15938	4.80453	5.30155	5.68988	5.89959	4.50774	4.76801	6.40509	6.14823	6.05142	4.69232	5.02619	5.65861	5.29746	5.12627	5.53542	5.06515	5.834	5.11093	5.29524	4.83738	5.04083	5.68388	5.1183	5.19536	5.09607	5.26446	6.97761	5.47928	5.91785	ENSG00000134243	SORT1	protein_coding
PSMA5	2.75135	2.24887	2.17343	3.12484	2.35975	2.77412	2.23045	2.12869	2.07879	1.37656	2.3085	2.11147	2.8508	2.37039	1.61069	2.90059	3.46321	3.13059	2.4998	3.10762	3.33267	3.48755	3.24064	2.85398	2.97539	2.85116	3.41839	3.15731	2.87074	3.2429	3.54937	4.89817	3.9065	ENSG00000143106	PSMA5	protein_coding
SYPL2	2.59438	2.59505	3.39582	4.52574	3.42602	2.70106	3.15383	2.71944	3.79634	4.693	2.94161	3.00863	2.42017	3.21839	3.33721	2.93782	2.55192	2.59368	3.11647	2.90239	3.14145	2.77759	2.70829	2.67341	2.68972	2.94738	2.78785	2.89971	2.56588	2.54028	1.78384	2.3247	2.29084	ENSG00000143028	SYPL2	protein_coding
ATXN7L2	2.83793	3.66085	3.75839	2.13503	3.98524	2.94206	2.79873	2.97282	3.92636	4.34657	2.48704	2.72699	2.65149	3.5079	3.56152	2.58571	3.04112	3.0108	2.62266	5.3203	3.11855	2.50497	3.00859	5.27431	5.08554	2.94738	2.55652	2.71479	2.56588	2.29412	2.12487	2.18031	0.796079	ENSG00000162650	ATXN7L2	protein_coding
CYB561D1	1.36089	0.758545	2.17343	1.63873	1.67921	1.86053	1.07291	0.798048	1.35207	1.09515	1.19159	1.17618	0.70396	0.0484661	1.80519	1.52584	0.641713	2.05387	1.6518	1.7976	1.51032	0.965446	1.21569	1.78642	1.14628	1.28596	2.25019	1.45913	1.7712	0.955322	2.92134	0.739738	1.24354	ENSG00000174151	CYB561D1	protein_coding
AMIGO1	2.34126	2.70608	3.75839	2.02238	4.91355	1.92612	3.10039	2.91352	5.0989	6.20656	2.08467	2.4201	2.75459	3.95536	5.52943	2.18236	2.29153	2.12483	2.13723	2.11557	2.03541	1.72901	1.81179	2.13575	2.03463	2.30061	2.08607	1.8217	2.13377	1.99714	3.60487	1.63282	2.46593	ENSG00000181754	AMIGO1	protein_coding
GPR61	1.64329	2.74127	0.588468	3.47447	3.6442	1.38847	1.89603	2.78708	3.2358	4.23013	2.21942	2.95062	1.8035	2.37039	4.27522	0.9286	1.33832	1.13633	-0.184699	1.67386	1.10696	0.493378	1.28128	2.07233	1.08354	0.800537	0.465922	1.62578	1.93785	1.99714	1.04687	-0.482654	1.42411	ENSG00000156097	GPR61	protein_coding
GNAI3	4.54804	4.26709	2.9104	4.56649	4.37508	4.43989	3.91163	4.31971	4.37895	4.02988	4.57406	4.42277	4.37234	3.21839	4.41379	4.49807	4.62608	4.8083	4.01917	4.61059	4.64862	4.61867	4.62547	4.55369	4.48347	4.74003	4.77443	4.54139	4.59528	4.57522	4.5063	4.67385	4.51656	ENSG00000065135	GNAI3	protein_coding
GNAT2	2.62717	2.14759	2.9104	4.41574	3.25093	2.73805	2.50175	3.36098	3.05937	1.91827	3.5578	3.54786	2.8508	3.21839	3.48245	3.06105	2.9834	2.12483	2.89059	3.50864	3.33267	2.85206	3.22405	4.41358	2.97539	2.89042	3.12889	3.46648	4.06938	4.08703	1.96441	3.14184	2.89124	ENSG00000134183	GNAT2	protein_coding
AMPD2	4.17934	5.72598	6.42136	3.29211	7.6789	5.00032	5.50689	5.47646	6.98439	10.1619	4.07709	4.95616	4.95189	7.75583	8.77202	1.94698	1.76101	2.45367	3.80236	2.11557	1.93412	1.84296	2.55761	4.23684	1.8205	2.3855	3.14566	2.47378	3.84998	1.39142	4.31989	2.18031	1.86021	ENSG00000116337	AMPD2	protein_coding
RPL7P8	-0.389134	-0.826417	0.588468	-0.0450876	-4.51062	-0.106299	-2.62753	-1.07642	-1.76766	-1.22678	0.652721	-0.569248	-0.518432	1.63343	-1.28878	-0.656363	0.307294	-0.31739	1.53151	-0.144299	-0.677312	-0.212891	0.0373517	0.240449	1.89547	-1.15882	-0.382075	0.236742	0.548809	0.568299	3.70984	2.68727	2.09153	ENSG00000235045	RPL7P8	processed_pseudogene
GSTM4	1.36089	2.59505	3.75839	2.88816	6.46738	1.71967	1.6204	1.58654	2.79399	4.07559	2.32568	2.7945	2.28892	3.74891	4.1782	1.52584	1.21	1.04169	2.62266	1.75752	0.796619	1.72901	1.21569	1.74634	1.78151	1.5539	1.43896	1.95295	2.26502	1.82206	2.26926	2.57624	2.89124	ENSG00000168765	GSTM4	protein_coding
GSTM2	1.28072	1.98094	0.588468	1.2205	0.698837	0.134709	2.01632	1.58654	0.871746	0.627367	1.69298	1.97265	2.65149	1.63343	0.988057	0.9286	1.33832	1.56844	1.40026	1.33569	1.57903	0.748635	1.07483	0.550789	1.42458	1.45261	0.465922	1.12983	1.7712	0.327291	2.92134	2.18031	2.8285	ENSG00000213366	GSTM2	protein_coding
GSTM5	2.34126	2.67001	4.0479	2.73571	6.4179	1.79182	1.27936	2.26145	2.76552	3.63883	2.56142	2.74417	2.941	3.21839	3.92666	2.08614	2.15877	1.90051	1.6518	2.14693	2.03541	1.98212	2.55761	1.97163	2.27819	0.880707	2.01482	1.45913	2.22258	2.07731	2.40051	2.57624	2.6942	ENSG00000134201	GSTM5	protein_coding
LINC01768	2.03408	0.758545	2.17343	1.90017	1.46666	2.31691	1.45993	1.53501	1.2184	1.64263	1.52471	1.22593	0.70396	2.85582	1.51857	2.38466	1.97356	2.21433	2.13723	1.87456	1.88068	2.19739	1.93917	1.74634	2.22104	2.1142	2.4525	2.25382	1.58276	2.42245	1.04687	2.18031	2.62205	ENSG00000228420	LINC01768	lncRNA
CSF1	1.82386	2.70608	0.588468	4.86487	2.72779	2.41155	3.20536	2.49512	2.3711	2.86068	3.83469	3.25618	3.32287	2.85582	2.6474	2.18236	1.97356	2.25708	2.62266	2.57356	2.13004	2.19739	2.35928	2.31084	3.00954	2.14699	1.90086	2.21946	2.38531	2.48257	2.63183	2.68727	2.62205	ENSG00000184371	CSF1	protein_coding
AHCYL1	4.46885	5.59264	4.28891	5.53282	4.50897	4.48412	5.85225	4.9704	4.44927	4.16289	4.90351	4.77165	5.85661	4.57203	4.81974	4.29783	4.63235	4.48323	5.19282	4.73448	4.57483	4.60796	4.42242	4.58811	4.72868	4.59309	4.62691	4.7117	4.52718	4.58896	7.28421	6.2224	6.15363	ENSG00000168710	AHCYL1	protein_coding
STRIP1	3.38984	3.89761	4.49536	4.32958	4.28055	3.27976	4.19265	4.42961	4.37895	4.43253	3.85258	4.03329	3.18201	3.5079	4.69553	3.49495	3.26755	3.54706	3.6373	3.71106	3.46565	3.63194	3.71424	3.91401	3.64153	3.41945	3.62392	3.29564	3.68787	3.63604	4.10576	3.21779	3.56547	ENSG00000143093	STRIP1	protein_coding
LINC01397	3.46432	3.78408	4.49536	5.9735	4.45805	3.72889	3.60129	3.85694	4.74013	4.4104	3.8105	3.87077	3.45119	4.29639	4.86409	3.72535	3.53192	3.62257	3.11647	4.18897	3.29231	3.39093	3.52413	4.09245	5.10146	3.56	3.74995	3.55178	3.83597	4.08703	3.16235	3.81503	3.52647	ENSG00000258673	LINC01397	lncRNA
UBL4B	2.03408	-0.463847	0.588468	-0.844789	-0.603726	-0.106299	-0.305604	-1.07642	-1.76766	-2.11987	-1.37476	-1.84936	-2.10339	0.0484661	-0.90176	2.38466	-0.309378	0.368501	-0.670126	0.465754	2.38158	0.294069	0.43328	0.640987	0.63608	1.77978	0.354891	0.599312	-0.384077	0.568299	-2.12305	-2.06762	-1.07839	ENSG00000186150	UBL4B	protein_coding
SLC6A17	3.72886	4.16713	4.0479	3.96066	4.5795	3.42295	3.71232	4.1068	4.37895	4.31833	3.52843	3.53805	3.25416	3.95536	4.35729	3.4441	3.47722	3.76267	3.03031	3.32887	3.02313	3.59988	3.57733	3.53323	3.27117	3.10588	3.67104	3.36012	3.18991	3.34359	6.26496	4.34177	4.02315	ENSG00000197106	SLC6A17	protein_coding
KCNC4	4.90298	5.84803	5.11203	5.61039	5.0266	4.90594	5.66249	5.93232	5.15486	5.41818	6.17451	6.09567	5.9573	5.00266	5.58158	5.09235	5.46145	5.46397	4.83449	4.87222	4.95042	5.03703	4.8256	5.24585	5.02423	4.77192	4.95659	4.93982	4.81113	4.82786	4.56345	4.34177	4.23147	ENSG00000116396	KCNC4	protein_coding
RBM15-AS1	3.74389	3.18641	3.75839	4.44608	3.60313	3.90187	3.39484	3.56743	3.71925	3.46938	4.14639	3.47772	3.62453	3.74891	4.07956	4.06526	4.27959	4.05689	4.04137	4.09561	3.76009	3.96963	3.96435	4.27255	4.54879	4.25245	3.76088	3.97885	4.50079	3.94467	4.2168	3.86312	4.57505	ENSG00000227963	RBM15-AS1	lncRNA
RBM15	2.94585	3.21172	2.17343	2.55514	2.68906	2.94206	2.50175	3.04827	2.6968	3.32544	2.91915	3.40399	3.18201	3.21839	2.34169	3.0269	3.11465	3.02323	2.78931	3.84139	2.5278	2.5726	2.65979	3.44834	4.25346	2.92864	3.05976	2.96337	4.29092	3.92314	3.89931	3.21779	3.40274	ENSG00000162775	RBM15	protein_coding
LAMTOR5-AS1	3.95233	5.38025	5.44645	4.28144	4.87955	4.68693	5.36682	5.58496	5.45745	4.80579	5.02415	5.03154	5.50394	3.5079	5.12842	4.354	4.28756	4.27539	3.97373	3.79265	4.57483	4.01086	4.14257	3.86806	3.44344	4.33303	3.90579	3.93718	3.87759	4.04777	5.03682	4.59059	4.89889	ENSG00000224699	LAMTOR5-AS1	lncRNA
KCNA10	2.1738	2.74127	2.17343	0.466413	2.3842	-0.106299	1.45993	2.1966	1.82652	2.92453	2.78899	2.95062	1.35604	2.37039	3.34617	2.3297	2.01255	1.38787	1.09541	1.58505	2.75268	0.896733	1.81179	1.82541	1.08354	2.08064	1.54392	1.62578	1.44189	1.39142	-0.538092	0.254311	-2.66335	ENSG00000143105	KCNA10	protein_coding
KCNA2	5.6047	6.17519	5.44645	5.90166	5.71459	5.5558	6.23355	6.38028	6.17078	6.10138	6.21078	6.12711	5.92451	5.66318	6.35563	5.40641	5.65871	5.61335	6.71012	5.575	5.69773	5.69779	5.78519	5.62035	5.75785	5.52456	5.61341	5.55351	5.80934	5.56483	5.5843	5.46376	5.20083	ENSG00000177301	KCNA2	protein_coding
KCNA3	1.76614	2.24887	0.588468	0.970179	3.7794	1.47866	0.831899	1.94348	3.14292	3.82432	1.19159	1.22593	1.35604	1.63343	3.94447	1.19779	1.76101	1.63478	1.09541	1.53851	1.64462	1.84296	1.62231	1.47924	1.96673	1.28596	1.68831	1.39901	1.58276	1.82206	-0.538092	0.254311	0.144002	ENSG00000177272	KCNA3	protein_coding
CD53	3.18486	2.74127	2.9104	3.17181	2.83811	3.27976	2.86432	2.87259	3.60067	3.13347	2.80132	2.97991	3.18201	4.57203	2.55767	2.38466	3.16744	3.2518	3.82813	6.37513	2.83926	2.94006	3.04681	6.23231	5.68576	3.01998	3.19485	3.21075	2.92468	3.13465	3.80768	3.86312	3.35902	ENSG00000143119	CD53	protein_coding
LRIF1	1.64329	1.41062	0.588468	2.20122	2.9732	1.29225	1.45993	1.24551	2.66632	3.5766	1.19159	0.628691	-0.518432	2.37039	3.65824	1.00075	1.56509	1.08979	0.467378	0.737056	1.70735	1.60527	2.01824	1.02286	0.949238	2.04629	1.7334	1.67731	1.64834	0.77475	1.96441	1.63282	1.86021	ENSG00000121931	LRIF1	protein_coding
AL360270.3	1.10563	-1.31184	0.588468	-0.314274	1.75617	0.521732	-1.04257	-1.43899	-0.338821	1.84096	-0.682882	0.0981766	-2.10339	1.63343	0.89342	1.66557	0.993185	0.886968	0.177871	0.652167	1.98565	-0.553928	0.312986	0.454573	0.235542	0.715648	-0.382075	0.0923525	0.680053	-0.810213	-0.538092	0.254311	-0.341425	ENSG00000273010	AL360270.3	lncRNA
DRAM2	3.55231	2.59505	3.39582	3.04778	2.784	3.14851	1.76479	2.26145	3.01974	3.25765	2.7257	2.56246	2.42017	2.85582	3.28224	3.26525	3.58463	3.26234	2.78931	3.22983	3.29231	3.39093	3.60321	2.69462	2.86781	3.30788	3.25793	3.49548	3.05131	2.7505	3.30321	2.97678	3.40274	ENSG00000156171	DRAM2	protein_coding
CEPT1	4.37544	3.92847	3.39582	4.88917	3.35357	4.69636	4.88817	4.1068	3.27673	2.89933	4.53767	4.07461	5.05648	4.13593	3.57683	4.52889	4.65718	4.62869	4.18786	4.68191	4.83576	4.72653	4.66901	4.63825	4.38935	4.61083	4.69688	4.6093	4.81113	4.96062	5.37679	5.0092	5.56065	ENSG00000134255	CEPT1	protein_coding
DENND2D	3.29099	1.85808	2.9104	2.77101	2.68906	2.62409	1.45993	1.94348	2.58174	2.19172	2.18219	1.97265	2.14453	1.63343	2.49459	3.37791	2.74952	2.93383	1.86593	2.76764	3.18619	2.95703	2.88746	2.41677	2.7716	3.56	3.21088	3.19315	2.17886	3.20771	2.26926	0.739738	1.24354	ENSG00000162777	DENND2D	protein_coding
CHI3L2	3.74389	3.02444	3.75839	3.84534	4.63149	3.42295	2.58192	3.04827	3.49479	4.2749	2.97465	2.93575	3.18201	3.74891	4.54021	3.63755	3.72037	3.69432	2.98523	3.48429	3.73019	3.42792	3.57733	3.23322	3.40547	3.40596	3.97313	3.37581	3.3364	3.20771	3.49166	3.48697	3.966	ENSG00000064886	CHI3L2	protein_coding
CHIAP1	1.70602	1.01008	2.9104	1.29514	1.04397	0.957831	0.179823	1.03906	1.24614	0.687488	0.947168	0.472572	1.35604	1.63343	0.843667	1.47609	0.828126	1.22514	1.40026	1.91155	1.43817	0.824584	1.34401	0.640987	0.80114	1.34368	1.77712	1.39901	2.34632	2.35971	0.198874	1.83927	-0.341425	ENSG00000236040	CHIAP1	unprocessed_pseudogene
CHIAP2	1.19583	0.88979	0.588468	1.99278	1.55547	1.64372	1.27936	0.882937	1.40226	0.358181	0.90208	1.17618	0.70396	0.0484661	0.738697	1.79294	1.71447	2.12483	2.56254	1.16236	1.64462	1.37207	1.46185	1.82541	1.42458	2.04629	0.665231	0.973708	1.01447	1.82206	1.57739	2.45594	2.29084	ENSG00000203878	CHIAP2	transcribed_unprocessed_pseudogene
CHIA	0.674996	2.63301	2.17343	1.61949	-0.118299	1.38847	1.07291	1.17992	0.64042	-0.403659	0.99089	0.552742	0.218534	1.63343	0.683202	1.19779	0.993185	0.650901	0.914837	1.38913	2.17513	1.56155	1.14698	0.881995	0.949238	1.22584	1.38346	0.488281	1.11069	1.11579	1.33638	1.10231	2.38104	ENSG00000134216	CHIA	protein_coding
PIFO	1.76614	1.22421	0.588468	1.76665	1.67921	1.64372	-0.305604	0.508541	1.16125	0.854138	2.04374	1.27403	1.06653	2.37039	0.22023	1.79294	1.27558	1.56844	1.53151	1.91155	1.57903	1.60527	1.62231	1.66268	0.949238	1.77978	1.93985	1.8217	1.01447	1.91225	1.96441	1.83927	1.86021	ENSG00000173947	PIFO	protein_coding
CHIAP3	1.87935	1.22421	2.17343	2.32514	3.43775	1.56355	0.179823	1.11121	1.13181	0.117173	0.282352	1.36566	-0.518432	2.37039	0.792137	1.98305	2.12358	2.37822	1.53151	2.45326	1.98565	2.9055	1.85551	2.16645	2.00108	1.97503	2.05088	2.32016	1.88441	2.64922	2.40051	2.45594	2.5461	ENSG00000234020	CHIAP3	unprocessed_pseudogene
PGBP	2.59438	2.70608	2.17343	3.53731	2.2838	2.94206	2.86432	2.87259	3.20785	2.69483	2.54685	2.44132	1.98407	3.21839	2.42863	2.43761	2.44194	2.47193	3.07404	2.45326	2.49261	2.10904	2.16446	2.22595	2.22104	2.32947	2.6299	1.95295	2.46027	2.15326	2.5208	2.45594	3.11801	ENSG00000227179	PGBP	transcribed_unprocessed_pseudogene
OVGP1	2.25996	1.22421	2.17343	3.48513	2.87309	2.87721	0.831899	1.73093	3.44778	3.02115	1.98008	1.57211	1.59705	3.5079	4.98949	2.67662	2.32289	2.82438	2.29335	2.93869	2.41955	2.5726	2.68424	2.89121	2.88631	2.54162	2.98716	3.0043	3.86385	2.97638	2.26926	3.06167	2.76291	ENSG00000085465	OVGP1	protein_coding
WDR77	2.41822	1.12112	2.17343	2.55514	2.02854	3.14851	1.27936	1.42608	2.5487	1.81425	1.4326	1.57211	2.42017	0.0484661	2.15033	1.83302	2.08751	2.00454	2.93868	2.01716	2.49261	1.84296	2.05621	1.93644	1.65778	2.08064	1.97782	2.25382	1.51404	1.99714	1.33638	1.63282	1.42411	ENSG00000116455	WDR77	protein_coding
ATP5PB	2.21752	3.5659	4.0479	2.78834	3.30316	2.04898	3.63925	3.47475	3.56256	3.52811	3.05923	3.23203	3.10606	0.0484661	3.10353	1.90998	1.66637	2.02941	1.53151	2.34924	2.56215	2.50497	2.32858	2.41677	2.97539	2.35775	2.21883	2.11121	2.30624	1.82206	2.40051	3.14184	1.86021	ENSG00000116459	ATP5PB	protein_coding
TMIGD3	4.24419	4.44838	3.75839	4.02421	4.41716	3.91808	4.26729	4.5052	4.51916	4.37884	3.96097	4.43869	3.91897	4.29639	4.06335	4.47925	4.53528	4.6489	3.5778	4.55322	4.26651	4.3689	3.82834	4.50649	4.24632	4.58115	4.59062	4.29975	4.46483	4.38356	3.75959	3.54709	3.74604	ENSG00000121933	TMIGD3	protein_coding
RAP1A	4.53945	4.68364	4.28891	4.59631	3.99321	4.11375	5.22422	5.19037	3.55149	3.39019	5.47843	5.06951	5.13501	4.13593	3.50663	4.44086	4.45262	4.62053	4.52365	4.46886	4.9374	4.5307	4.47242	4.38776	4.46513	5.25434	4.48911	4.43314	4.46483	4.10626	5.37679	5.36701	5.30819	ENSG00000116473	RAP1A	protein_coding
INKA2	4.04018	3.95868	3.39582	4.04238	4.39327	3.65344	2.73002	3.55455	4.36003	4.59045	3.57226	3.73989	3.7295	4.13593	4.47634	3.97859	3.70854	3.70979	3.3478	4.6162	4.02928	3.8292	3.88218	4.95194	4.29559	3.94272	3.77173	4.15276	5.87588	4.9816	3.43153	3.28994	3.11801	ENSG00000197852	INKA2	protein_coding
DDX20	2.8929	2.19912	2.9104	2.86385	1.46666	1.64372	1.45993	2.29281	2.5598	2.63502	2.29112	2.18878	0.70396	2.37039	2.17065	3.22063	2.08751	2.35872	2.13723	1.98281	3.60397	2.16854	2.32858	2.00598	2.27819	2.83113	2.18677	2.25382	1.51404	2.35971	2.5208	2.57624	1.42411	ENSG00000064703	DDX20	protein_coding
KCND3	7.27749	6.32188	6.20318	7.33014	7.06256	6.99937	6.32957	6.48752	7.22821	6.82139	6.41113	6.37602	6.41624	6.70668	8.46777	7.27483	6.81922	6.98917	6.886	7.3017	7.71834	6.83667	6.86557	7.0012	7.48537	7.43073	7.06253	6.8661	7.06413	6.97246	6.32403	6.26777	6.35624	ENSG00000171385	KCND3	protein_coding
LINC01750	2.03408	2.63301	2.17343	2.0798	3.14044	2.66309	2.41686	2.52184	3.31653	3.51986	2.32568	2.1377	2.14453	1.63343	3.11406	2.30141	2.35359	2.65889	2.43421	2.40219	2.30251	2.50497	2.35928	1.90037	2.51055	2.24111	1.86078	2.07324	2.22258	2.54028	1.78384	2.01985	1.42411	ENSG00000231437	LINC01750	lncRNA
LINC02884	5.81143	5.6859	5.44645	6.53635	5.6755	6.00981	5.47576	5.60071	5.46927	5.35471	5.84441	5.75162	5.45885	5.93111	5.68585	5.7478	5.79915	5.77099	6.30486	5.6148	6.14853	5.87792	5.82147	5.86689	5.51798	5.97845	5.87971	5.85984	5.82715	5.81914	5.31157	5.94919	5.66308	ENSG00000231246	LINC02884	lncRNA
CTTNBP2NL	5.30878	9.52184	8.1958	5.99884	6.5041	5.09605	9.21364	10.2343	8.62886	7.15991	8.32127	8.57616	7.59878	7.54831	6.90446	4.86478	5.57	5.67573	6.5018	5.3203	5.11566	5.54059	5.64585	5.5347	5.5704	5.03976	5.43384	5.53965	5.41623	5.15788	4.56345	4.85125	5.05775	ENSG00000143079	CTTNBP2NL	protein_coding
WNT2B	3.68282	4.38304	3.39582	4.2411	4.31275	3.30463	4.11393	4.42254	4.88615	5.04576	3.93882	4.17301	3.45119	4.44078	4.44749	4.54104	3.46321	3.84204	3.72219	4.44382	3.07163	3.95281	3.85012	4.48229	4.57753	3.40596	3.77173	3.80443	4.59528	4.31907	2.5208	3.21779	3.16954	ENSG00000134245	WNT2B	protein_coding
ST7L	4.34619	4.82156	4.0479	4.40173	4.36283	4.46217	4.91936	5.09128	4.77149	4.71483	4.55233	4.91883	4.37234	4.29639	4.50863	4.03121	4.52182	4.46054	4.87213	4.22616	4.33764	4.62399	4.47242	4.35482	4.40226	4.19089	4.60888	4.34028	4.57012	4.38356	4.77176	4.50224	4.91408	ENSG00000007341	ST7L	protein_coding
CAPZA1	4.50458	4.10094	4.28891	4.40173	4.17938	5.01547	4.7212	4.33485	5.31571	4.27979	3.83469	3.95431	4.49652	4.13593	4.0579	4.30498	4.42398	4.31133	4.20762	4.77016	4.31767	4.37523	4.19457	4.52437	5.11329	4.39577	4.5022	4.21511	4.92136	5.07243	4.88817	5.05132	4.61277	ENSG00000116489	CAPZA1	protein_coding
MOV10	4.24419	4.95494	0.588468	3.79049	3.46093	5.00792	4.49141	4.27329	3.47147	2.7094	4.06691	4.20438	4.16339	3.95536	3.2444	3.62619	3.61028	3.80651	4.90881	4.72931	4.13576	3.79185	3.73779	4.36808	5.43246	3.99768	4.07298	3.85005	4.31131	3.78672	3.49166	3.6603	3.21929	ENSG00000155363	MOV10	protein_coding
RHOC	-0.148126	1.57568	2.17343	-0.844789	0.13324	0.521732	1.89603	1.30824	-0.610123	0.117173	0.282352	-0.264393	2.14453	0.0484661	0.14006	0.287054	0.427588	0.203442	0.177871	-0.691787	1.36222	0.183037	0.181742	-0.15548	-0.501423	0.31511	0.234597	0.702406	-0.143069	1.39142	3.49166	2.57624	2.6942	ENSG00000155366	RHOC	protein_coding
PPM1J	-0.148126	0.0666675	0.588468	-0.0450876	1.04397	1.18916	1.89603	1.81974	0.798682	0.905669	2.16321	1.71833	1.59705	0.0484661	1.54994	1.00075	1.51165	1.22514	1.86593	0.737056	1.01074	1.15389	1.51734	1.2113	2.27819	0.715648	1.26562	1.8217	0.911379	1.26018	1.04687	0.254311	-0.341425	ENSG00000155367	PPM1J	protein_coding
TAFA3	1.36089	1.72378	0.588468	1.8012	1.10409	0.826586	2.12736	1.98247	1.07105	0.430331	1.84366	1.97265	2.14453	1.63343	0.843667	1.62048	2.29153	1.75896	1.25587	0.965325	2.21885	1.72901	2.01824	1.57387	1.08354	1.77978	1.68831	1.51685	1.36594	1.39142	1.04687	1.39181	0.144002	ENSG00000184599	TAFA3	protein_coding
LINC01357	0.79529	0.273118	2.17343	0.939482	1.04397	0.521732	-0.305604	0.00158105	0.72172	0.358181	0.90208	0.552742	0.70396	0.0484661	3.58442	1.19779	0.176049	0.991938	0.914837	1.22248	0.240226	1.37207	0.998878	0.120154	0.545882	0.529235	1.32574	0.236742	0.548809	0.568299	0.198874	1.10231	0.144002	ENSG00000224167	LINC01357	lncRNA
SLC16A1	3.91299	3.60463	3.75839	3.70182	4.35666	3.57382	3.63925	3.6054	4.21664	4.68933	3.52843	3.44658	3.38846	4.13593	5.20922	4.56504	3.84443	4.00767	2.4998	3.60213	3.91431	3.97797	3.87157	3.6134	3.81569	4.01555	4.27709	3.59262	3.70339	4.26874	4.69712	4.34177	5.04401	ENSG00000155380	SLC16A1	protein_coding
SLC16A1-AS1	2.99692	1.92082	3.39582	3.118	2.83811	2.80931	1.89603	2.59914	3.31653	3.00942	2.18219	1.81902	2.8508	1.63343	2.41166	3.40475	3.04112	3.09569	3.07404	4.26241	3.73019	3.26028	2.9493	3.4358	4.35656	3.40596	3.28846	3.22813	3.16772	3.40702	2.83114	2.45594	2.76291	ENSG00000226419	SLC16A1-AS1	lncRNA
LRIG2-DT	2.80965	4.43769	5.71775	2.91208	5.45661	1.98886	3.34975	4.22533	5.78751	6.43417	3.26019	4.17301	2.75459	5.54032	5.29733	1.90998	3.50483	3.2518	2.89059	6.08856	1.43817	3.19023	3.79505	5.94864	6.66516	2.59012	2.82998	3.02433	6.80844	5.71021	2.12487	1.63282	1.86021	ENSG00000238198	LRIG2-DT	lncRNA
LRIG2	4.08807	4.04571	4.28891	6.35634	3.85133	4.75168	4.8071	4.69323	6.39492	3.46938	4.63388	4.21673	4.61085	3.95536	3.73529	3.97859	4.2058	4.21162	4.89669	3.94316	4.22423	4.45506	4.54765	3.98461	4.15774	4.39577	4.41494	4.39517	4.06938	4.3677	4.18073	4.47154	4.34787	ENSG00000198799	LRIG2	protein_coding
MAGI3	6.18072	5.87996	5.44645	6.46675	5.85023	6.09069	6.10379	6.00514	5.81903	5.57958	6.0169	5.85405	6.07153	5.60305	5.90635	6.12601	6.05869	6.16397	6.74773	6.07843	6.25998	6.20007	6.0001	5.97705	6.03774	6.18794	6.20589	6.14706	6.18578	6.20993	6.84561	6.62935	6.62436	ENSG00000081026	MAGI3	protein_coding
PHTF1	4.52212	3.35491	4.0479	3.42546	3.8068	3.81797	2.79873	3.02978	4.07299	4.17869	3.39648	3.27993	3.10606	4.13593	3.90256	4.40142	4.22252	3.93712	3.5778	4.45012	5.01385	4.14281	4.15137	4.48229	4.12696	4.69639	4.1331	4.16184	4.15084	4.26874	3.98547	4.19917	3.966	ENSG00000116793	PHTF1	protein_coding
RSBN1	3.92622	3.21172	3.75839	3.77753	3.51729	3.72889	3.97238	3.6054	4.22015	3.69116	3.80438	3.66972	3.7295	3.95536	3.53825	3.91466	4.12803	4.14489	3.97373	3.99579	4.14712	4.15021	4.01343	3.72071	4.27468	3.96127	4.23851	4.3797	4.0813	4.25156	4.59119	3.99847	4.23147	ENSG00000081019	RSBN1	protein_coding
AP4B1-AS1	2.49128	0.273118	3.39582	1.73124	1.37203	2.62409	1.6204	0.39751	0.313255	0.117173	1.29984	1.12465	1.98407	0.0484661	0.843667	1.87202	3.25134	2.43517	3.92681	2.20769	2.21885	3.34008	3.41148	2.51546	2.64697	2.04629	2.80907	3.0441	3.48741	3.09668	1.33638	2.57624	2.62205	ENSG00000226167	AP4B1-AS1	lncRNA
DCLRE1B	1.5777	1.49551	2.17343	1.94722	2.5662	1.18916	2.86432	2.29281	3.62201	3.86394	2.21942	2.05753	2.14453	2.37039	3.26344	1.75172	3.13246	2.23586	1.76283	1.87456	1.19716	1.98212	1.57078	1.93644	1.78151	1.86108	1.49239	1.8217	1.36594	1.39142	0.684301	1.63282	1.42411	ENSG00000118655	DCLRE1B	protein_coding
HIPK1-AS1	0.79529	0.273118	0.588468	0.704104	-0.810177	0.826586	0.179823	-0.786915	-0.824248	-2.11987	-0.431343	0.472572	-0.518432	0.0484661	-1.08233	4.28344	0.427588	0.831473	-0.670126	0.131335	0.907651	2.40955	0.544312	0.640987	0.346574	0.426141	0.665231	0.236742	0.548809	0.955322	-0.538092	0.254311	1.24354	ENSG00000235527	HIPK1-AS1	lncRNA
HIPK1	4.96201	4.14101	2.9104	4.25051	3.96106	4.74261	4.11393	4.18411	3.92206	3.43472	4.51164	4.07461	4.43576	3.95536	3.8594	5.07991	4.96613	4.99035	4.89669	4.86752	4.95042	4.7066	4.729	4.71294	4.99043	4.94038	5.06639	4.87509	4.38049	5.09186	5.13433	4.40812	4.18214	ENSG00000163349	HIPK1	protein_coding
OLFML3	5.45293	5.9974	5.79792	5.41085	4.90513	7.81311	8.7919	6.33391	4.88173	4.55458	5.11091	5.0763	9.41181	4.57203	4.79378	4.71734	4.31901	4.41879	7.05916	4.66577	5.53863	4.5136	4.29325	4.70773	5.36152	4.6571	4.42871	4.47013	4.97986	4.73205	5.82531	6.10731	6.10152	ENSG00000116774	OLFML3	protein_coding
SYT6	5.39223	6.9256	6.56575	6.83313	6.60638	5.5558	6.53486	6.61861	6.65505	7.35152	7.09065	7.07163	6.74523	6.86865	6.94336	5.55758	5.60869	5.47533	5.5197	7.61024	5.34998	5.69526	5.92257	7.51359	7.39218	5.42112	5.58294	5.55351	7.65783	6.68963	4.69712	4.75256	5.26146	ENSG00000134207	SYT6	protein_coding
AL121999.1	3.97798	5.86806	4.28891	4.19961	5.56753	4.34716	6.65092	6.51604	4.88394	7.87711	6.38679	5.70852	6.17738	6.67782	6.52598	3.73595	3.72037	4.03249	4.97949	4.71891	4.02928	3.76318	3.95433	4.42632	5.41027	3.89526	3.99181	3.87233	3.9957	3.73822	4.38474	4.27223	4.20701	ENSG00000232895	AL121999.1	lncRNA
TRIM33	4.90966	5.36904	4.8364	5.09816	4.93025	5.47593	5.60609	5.58496	5.00662	4.56263	5.64675	5.30763	5.67139	4.13593	5.08893	4.70659	4.7524	4.8083	5.83131	4.58219	4.54937	4.89893	4.6567	4.66537	4.34991	4.53853	4.85824	4.83595	4.53587	4.60257	5.62514	5.11229	5.43994	ENSG00000197323	TRIM33	protein_coding
BCAS2	9.20587	7.81589	7.12763	6.91528	6.94728	12.2482	10.5637	7.76103	5.30751	5.70122	6.73978	6.56548	11.0569	10.0471	6.14713	6.68417	8.64074	8.83401	13.6148	9.62136	6.89676	9.42249	8.81231	9.20912	9.40877	7.16461	8.97181	9.92015	10.5756	9.58746	7.72713	8.39079	7.24504	ENSG00000116752	BCAS2	protein_coding
DENND2C	5.26257	4.27912	3.75839	4.89718	6.40302	6.32149	4.8071	4.25748	4.11874	4.32308	4.48131	4.37396	4.71678	5.33387	4.86409	4.80054	5.3364	5.3402	7.34445	5.52813	4.64862	5.82574	6.15027	5.24225	5.3247	4.91205	5.55809	5.86818	6.00668	5.65902	4.88817	5.24527	5.13755	ENSG00000175984	DENND2C	protein_coding
AMPD1	3.44605	7.3627	5.23232	6.12697	4.35666	3.22868	7.24745	8.30368	6.46152	4.61	6.51211	6.51008	6.13023	4.69232	5.07012	3.50738	3.59751	3.93712	4.70143	2.92066	3.31263	3.68384	3.88218	3.53323	3.02631	3.54777	3.89591	3.79279	3.18991	3.17164	3.65831	3.76527	3.31393	ENSG00000116748	AMPD1	protein_coding
NRAS	3.0703	2.03865	0.588468	1.96257	1.86442	3.88548	2.92706	1.81974	1.47441	1.09515	1.4326	1.53311	2.941	0.0484661	1.75224	2.53802	2.6541	2.39745	4.33886	2.57356	3.02313	2.79657	2.32858	1.74634	2.58037	2.61377	2.82998	2.53093	2.22258	2.07731	4.74731	3.28994	3.21929	ENSG00000213281	NRAS	protein_coding
CSDE1	4.60676	5.20858	4.8364	4.84844	5.35202	5.00032	4.96492	5.04598	5.89548	6.46241	4.72084	4.79656	5.01555	6.35225	5.3934	4.61186	5.53025	5.54167	7.04549	7.76038	4.50591	5.65162	6.28628	8.21933	8.54461	4.8286	4.91316	5.28114	8.64207	7.03151	5.75346	4.5323	4.97327	ENSG00000009307	CSDE1	protein_coding
SIKE1	1.93279	3.05273	2.17343	1.94722	2.47807	1.86053	3.30321	3.81435	3.27673	4.00647	2.87317	3.39314	2.42017	1.63343	2.32366	1.94698	2.08751	2.23586	2.2174	2.23713	2.45654	1.21161	1.89795	1.66268	2.95801	2.24111	2.08607	1.86679	1.93785	1.51172	2.40051	1.83927	2.29084	ENSG00000052723	SIKE1	protein_coding
NR1H5P	2.34126	1.65163	0.588468	1.51926	0.698837	2.31691	2.73002	2.54807	0.597985	0.202062	2.73858	2.44132	1.8035	1.63343	-0.345367	2.05259	2.55192	2.79567	2.43421	2.20769	2.5278	2.616	1.85551	2.31084	2.1916	2.74807	2.60585	2.50264	1.88441	2.22541	1.57739	1.63282	2.29084	ENSG00000227970	NR1H5P	unitary_pseudogene
SYCP1	7.34927	6.12944	5.44645	5.20526	5.01098	9.98586	7.98441	5.70056	4.06523	4.04145	5.63819	5.2814	8.37538	8.53631	4.75729	5.26708	6.88636	6.6831	11.4884	7.49233	5.46338	7.93605	6.84131	7.10488	7.03411	5.56759	7.39972	8.11909	8.54908	7.71726	5.75346	6.3204	5.24954	ENSG00000198765	SYCP1	protein_coding
TSPAN2	3.50016	3.83383	3.75839	4.45153	3.26417	3.98116	3.8482	3.91856	3.51774	3.2871	3.92762	3.83113	3.67797	3.21839	3.64377	3.90529	4.15442	3.84905	4.26533	4.63291	3.80381	4.08993	3.65361	4.17779	4.97755	3.93335	4.03746	3.94771	3.65634	3.63604	3.49166	3.81503	3.81238	ENSG00000134198	TSPAN2	protein_coding
AL049825.1	2.69059	1.57568	2.9104	3.04778	1.7182	1.71967	2.01632	1.6363	1.89822	1.22253	2.34265	1.78623	1.8035	2.37039	2.22995	2.35744	2.22668	2.70594	1.76283	1.94762	2.45654	2.5726	2.0932	2.00598	1.96673	2.24111	2.50545	2.41428	2.03913	1.91225	2.63183	2.45594	2.95136	ENSG00000285698	AL049825.1	lncRNA
NGF-AS1	3.80249	3.13441	2.9104	3.12484	4.13684	3.4455	3.15383	3.36098	3.97691	4.96608	2.764	3.23203	2.8508	3.74891	4.29387	3.6711	3.40578	3.64689	2.89059	3.47196	3.71501	3.52217	3.44048	3.5214	3.25702	3.87582	3.64767	3.26228	3.16772	3.52607	2.63183	2.57624	2.09153	ENSG00000228035	NGF-AS1	lncRNA
AL512638.1	2.59438	1.12112	2.9104	1.71321	1.32227	1.29225	1.27936	0.963107	0.871746	-0.403659	1.07455	0.472572	0.218534	1.63343	0.437042	4.41469	2.22668	2.07791	0.708386	3.32887	3.94067	2.25343	2.9493	2.9803	2.79136	3.36474	2.12043	2.28737	1.11069	0.955322	-2.12305	1.63282	0.506572	ENSG00000226973	AL512638.1	unprocessed_pseudogene
VANGL1	5.09101	4.62832	6.36983	6.58365	6.42676	4.71504	4.82368	5.0321	6.13506	6.3058	4.85997	4.88439	4.86239	5.66318	7.34085	4.81562	4.86854	4.90892	5.0023	5.29602	5.00763	5.00066	5.17529	5.4279	6.0127	4.95434	4.97078	5.01184	5.32892	4.89577	4.84273	4.80275	5.11143	ENSG00000173218	VANGL1	protein_coding
CASQ2	4.98116	6.33345	4.98079	4.74351	5.28866	5.07451	6.1173	6.1556	4.49912	4.18391	6.92656	6.53126	6.31023	4.13593	3.95622	5.07156	4.86322	4.98082	4.92084	4.80499	5.44508	4.96754	4.86357	4.77899	4.9689	4.89284	4.96133	4.75432	4.62002	4.91771	5.34455	5.65348	5.51157	ENSG00000118729	CASQ2	protein_coding
NHLH2	2.30118	2.3886	2.17343	1.93171	2.76551	3.37678	3.34975	2.12869	2.8311	3.03278	2.25572	2.4201	3.32287	2.85582	2.2869	2.01824	1.93348	2.55993	2.73587	2.66306	2.0835	2.25343	2.35928	1.93644	2.58037	2.30061	2.21883	2.6646	2.46027	2.42245	2.12487	2.01985	2.38104	ENSG00000177551	NHLH2	protein_coding
LINC01649	3.31131	3.39965	4.28891	5.94963	4.84913	2.54279	3.20536	3.77046	6.20917	5.35471	3.42863	3.47772	3.32287	4.69232	5.11538	3.25053	3.43478	3.77007	4.33886	5.1411	3.48368	3.62133	4.38561	5.51992	5.59028	3.45916	3.27328	3.87233	5.60151	4.51891	2.83114	2.79036	2.95136	ENSG00000228127	LINC01649	lncRNA
SLC22A15	6.34002	5.4188	5.11203	5.17758	4.7771	8.99101	7.15547	5.10017	4.21313	4.14692	4.64076	4.3177	7.59878	7.10375	4.26108	5.00295	6.00169	5.71268	10.1824	6.60425	4.98249	6.64444	5.84063	6.24675	6.40627	5.13273	6.34675	6.86887	7.40026	6.68004	5.42384	5.52484	5.47107	ENSG00000163393	SLC22A15	protein_coding
MAB21L3	3.22825	2.47475	3.39582	4.0315	3.7037	3.96565	2.92706	2.41187	3.54032	3.39921	2.59014	2.37671	3.10606	2.37039	4.83574	2.38466	2.57815	3.2089	4.26533	3.7422	3.09528	3.35296	3.42605	3.74125	4.41505	3.39235	2.72226	3.10181	4.05736	3.34359	2.92134	3.81503	3.31393	ENSG00000173212	MAB21L3	protein_coding
ATP1A1	2.38025	1.98094	0.588468	1.63873	2.58742	2.62409	2.32666	1.86218	2.66632	2.7094	1.77029	2.39857	3.10606	2.37039	3.19565	2.63188	2.35359	2.47193	1.86593	2.40219	2.66056	2.16854	2.32858	2.39101	2.16154	2.30061	2.36925	2.6646	2.03913	2.48257	1.96441	1.39181	1.58457	ENSG00000163399	ATP1A1	protein_coding
ATP1A1-AS1	1.19583	1.79249	2.17343	1.41155	2.70855	1.47866	2.01632	2.38301	3.24957	2.96152	1.58301	1.75268	2.28892	1.63343	2.44541	1.57393	0.737928	1.22514	1.09541	0.652167	1.43817	1.15389	1.34401	0.806046	0.115248	1.16311	1.38346	0.798621	0.404419	1.11579	1.33638	1.39181	1.24354	ENSG00000203865	ATP1A1-AS1	lncRNA
LINC01762	4.17934	6.17519	5.11203	4.8044	4.29351	3.90187	5.63456	6.02628	4.52766	4.37884	7.06595	6.71016	5.84497	3.74891	4.10617	4.18623	4.34215	4.25971	4.44257	4.26955	4.49706	4.40646	4.15137	4.17779	4.32978	4.23731	4.42184	4.23244	4.35125	4.18074	5.80176	4.80275	5.1632	ENSG00000233154	LINC01762	lncRNA
CD58	3.85879	3.64235	3.75839	4.15019	4.6568	3.81797	3.63925	3.77046	4.40688	4.46295	3.84664	3.73131	3.38846	4.44078	4.26581	4.0398	3.95866	3.74776	3.27473	3.75243	4.07758	3.65292	3.60321	3.74125	3.85378	4.11834	3.69403	3.60598	3.91804	3.63604	3.89931	3.71374	3.21929	ENSG00000116815	CD58	protein_coding
IGSF3	5.38266	5.34637	5.44645	5.2822	5.19502	5.16559	4.55238	4.88551	5.00864	5.09653	5.05021	4.9781	4.69102	5.00266	5.00654	5.44248	5.47548	5.46169	5.27941	5.23895	5.7396	5.25171	5.41696	5.33637	5.30765	5.53079	5.59521	5.45729	5.2466	5.45657	5.37679	5.29871	5.08484	ENSG00000143061	IGSF3	protein_coding
LINC02868	1.98432	1.57568	0.588468	2.2141	2.0893	1.47866	1.27936	1.17992	1.19011	0.905669	1.89058	1.57211	0.70396	0.0484661	1.2006	2.69848	2.47023	2.94695	2.13723	3.0424	2.38158	2.9055	3.02783	3.54496	2.2499	2.61377	2.5814	2.87785	3.02686	3.3108	1.78384	2.45594	2.38104	ENSG00000203864	LINC02868	lncRNA
CD2	3.51776	3.28509	2.17343	3.36322	3.7794	3.4455	3.39484	3.33108	4.60202	4.16289	3.79208	3.72267	3.56903	2.85582	3.25395	3.39139	2.74952	3.13059	2.4998	3.17002	3.37193	3.23267	3.30512	2.85398	2.7716	3.54777	3.30349	3.22813	3.02686	3.2429	2.26926	2.3247	3.26738	ENSG00000116824	CD2	protein_coding
PTGFRN	5.21483	5.1896	4.98079	4.91504	5.18113	4.73348	5.22422	5.2028	5.31079	5.65115	5.66205	5.47386	4.95189	5.33387	5.39556	5.23004	5.82402	5.66981	5.0023	5.19836	5.29997	5.20629	5.19244	5.21314	5.66984	5.27302	5.2637	5.31407	5.15931	5.31494	5.32816	4.8272	4.9877	ENSG00000134247	PTGFRN	protein_coding
CD101	4.04018	5.1896	3.75839	3.31022	3.59267	3.42295	5.18625	4.95578	3.61138	3.51157	4.92902	4.86881	4.58311	4.13593	4.05244	4.00514	4.09207	3.78476	2.4998	2.6412	4.14712	3.37839	3.1903	2.51546	3.10739	4.00664	3.39051	2.92124	2.46027	3.09668	2.12487	3.60481	2.5461	ENSG00000134256	CD101	protein_coding
AL445231.1	2.99692	3.10769	3.39582	2.98904	3.93647	2.94206	1.6204	2.35357	4.30833	4.57859	2.08467	2.54296	1.06653	5.40602	4.29387	3.19009	3.43478	3.835	4.89669	6.08452	2.81097	3.67361	4.3169	6.33553	7.05368	3.03758	3.09474	3.22813	6.3937	5.04278	2.5208	2.88658	1.42411	ENSG00000236137	AL445231.1	lncRNA
TTF2	4.25472	2.63301	3.39582	3.94529	3.19674	4.45108	3.25511	2.74234	2.67655	2.92453	3.42863	3.20748	3.87389	3.21839	2.67611	4.16283	3.9883	3.85602	4.63	4.0713	3.90096	4.17943	4.08863	4.00173	3.97106	3.97046	4.03746	4.18872	3.86385	3.96589	4.47686	3.76527	3.77959	ENSG00000116830	TTF2	protein_coding
TRIM45	3.50016	3.5261	4.28891	3.36899	4.95903	3.76519	3.52221	3.75928	5.28428	5.19302	3.26019	3.3712	3.18201	4.29639	6.41432	3.73595	3.43478	3.58111	2.78931	3.05898	3.95366	3.694	3.4689	3.41037	3.28517	3.6428	3.53758	3.31203	3.73392	3.05768	2.5208	1.63282	2.5461	ENSG00000134253	TRIM45	protein_coding
VTCN1	4.9748	4.77986	4.67593	4.98623	4.7863	5.06726	5.16037	5.23948	4.76671	4.62545	4.84515	4.72483	4.46646	5.00266	5.34281	4.86478	4.84713	5.09126	5.26061	5.19836	4.95689	5.12602	4.86357	5.06623	4.95582	4.97275	5.0969	4.98653	4.90133	4.87348	3.75959	4.34177	4.18214	ENSG00000134258	VTCN1	protein_coding
LINC01525	3.74389	3.42151	2.17343	3.86997	2.66929	3.20245	2.98718	3.23747	2.40841	2.14959	3.74178	2.93575	3.18201	3.21839	2.63283	3.96963	3.43478	3.23051	3.31173	3.25882	4.19168	3.5781	3.66594	3.49746	3.16911	3.83616	3.64767	3.53791	3.23331	3.55436	3.70984	4.27223	3.93656	ENSG00000235202	LINC01525	lncRNA
MAN1A2	5.28843	6.19754	5.23232	5.46439	4.93025	5.75845	5.85225	5.51354	5.30751	4.47152	6.47121	5.99882	6.31023	4.13593	4.57873	5.13305	5.40395	5.30243	6.56062	5.31341	5.39832	5.52075	5.26718	5.07435	5.04496	5.40427	5.52321	5.35024	5.2466	5.21215	6.78083	6.45986	6.73966	ENSG00000198162	MAN1A2	protein_coding
AL157902.1	2.08217	1.49551	2.9104	1.51926	1.42012	1.38847	0.831899	1.36836	0.835676	0.905669	1.07455	0.897878	1.35604	1.63343	1.16052	2.05259	2.35359	2.35872	1.53151	2.05072	2.49261	2.73885	2.0932	2.71553	2.09948	2.56607	2.42528	1.91051	1.28577	2.22541	-0.538092	1.63282	0.144002	ENSG00000236866	AL157902.1	lncRNA
TENT5C	3.68282	3.35491	3.39582	3.46372	3.43775	3.67267	3.20536	3.20486	3.26321	3.51986	3.27795	3.34891	3.51132	3.5079	3.5146	3.8672	3.33063	3.29347	3.97373	4.366	3.8181	3.47582	3.79505	3.83021	4.57183	3.4978	3.36209	3.82742	4.27023	3.90128	3.49166	3.81503	3.81238	ENSG00000183508	TENT5C	protein_coding
PNRC2P1	-1.04121	-0.463847	0.588468	0.704104	0.774786	-1.2438	1.27936	-0.545907	0.974839	1.3016	0.947168	0.472572	0.70396	1.63343	1.03314	-1.54945	-1.40891	-0.593025	-0.184699	0.737056	-2.26227	-0.760379	-0.751144	0.35148	2.55747	-0.869315	-0.588526	-1.34822	0.800348	0.0377841	2.40051	0.739738	1.42411	ENSG00000228217	PNRC2P1	processed_pseudogene
GDAP2	4.00318	3.83383	2.17343	3.82028	2.92401	4.46217	3.8482	3.36098	2.12435	1.99164	4.02546	3.91694	3.51132	2.85582	2.26816	3.50738	3.94864	3.75524	5.11123	3.84139	3.68414	4.07446	3.95433	3.6134	3.82531	3.66561	4.01937	3.89427	4.62002	4.14398	3.94303	3.6603	4.57505	ENSG00000196505	GDAP2	protein_coding
WDR3	2.38025	2.93608	2.9104	3.35743	2.40825	2.94206	2.23045	2.22939	1.35207	1.54851	2.93042	2.56246	2.14453	2.37039	2.22995	2.95608	3.11465	3.03556	2.93868	3.12347	3.20805	3.11661	3.22405	3.3313	2.94041	3.08911	3.04195	3.29564	3.09901	3.37565	3.00623	2.88658	3.26738	ENSG00000065183	WDR3	protein_coding
SPAG17	6.22691	6.17519	6.08032	6.25168	6.06019	6.49091	6.31205	6.33391	6.10885	6.74565	6.50741	6.39382	6.37639	5.88136	5.71555	6.15396	6.15115	6.11977	6.82333	5.9839	6.30632	6.30322	6.28228	5.95963	6.0148	6.18794	6.26658	6.26333	6.0284	6.06998	6.0717	6.59416	6.51407	ENSG00000155761	SPAG17	protein_coding
AL391557.1	2.56082	3.10769	0.588468	4.08507	2.3842	2.10669	2.92706	2.52184	2.45671	1.51572	3.01756	2.60068	2.54046	0.0484661	2.60323	2.58571	2.67855	2.73648	2.73587	2.78768	2.75268	2.73885	2.26516	2.87272	2.3861	2.3855	2.78785	2.55867	2.13377	2.93395	3.60487	3.35865	3.84444	ENSG00000287980	AL391557.1	lncRNA
TBX15	6.21348	7.13854	6.81729	6.68775	6.85844	5.98309	6.47838	6.98067	6.94314	7.03676	7.17776	7.20166	6.68777	6.35225	7.0999	6.1775	6.86255	6.4634	6.28174	6.35848	6.28076	6.19829	6.12146	6.28046	6.79565	6.26651	6.19787	6.12867	6.36228	6.16018	6.22124	6.33752	6.36731	ENSG00000092607	TBX15	protein_coding
WARS2	4.79889	5.19595	5.54266	5.46034	5.5861	5.0379	4.73879	5.16516	6.22495	6.67409	5.67885	5.5019	4.99464	5.40602	5.0538	4.92165	5.00532	4.86813	5.66258	4.58791	4.77115	4.76077	4.8256	4.51843	4.73379	4.90247	4.76903	4.81884	4.81827	4.68164	4.95376	5.07193	5.36455	ENSG00000116874	WARS2	protein_coding
WARS2-AS1	4.51338	4.39413	3.39582	4.24738	4.40526	4.12776	4.16688	4.47817	4.92743	5.27368	4.23541	4.35731	4.306	4.44078	4.48448	4.38803	4.16311	4.11615	4.4258	4.70844	4.02928	4.30405	4.19457	4.90265	4.9947	4.23731	4.32942	4.049	5.05434	4.50448	4.31989	3.48697	4.27916	ENSG00000231365	WARS2-AS1	lncRNA
AL359915.1	3.69833	3.42151	2.9104	4.4213	4.00114	4.11375	3.81541	3.65452	4.05742	3.81087	3.39648	3.29166	3.25416	3.95536	3.80844	3.8672	4.16311	4.20071	4.70143	4.82452	3.87386	4.29073	4.54097	5.11426	5.0367	4.05927	4.23067	4.05874	4.81827	4.3677	4.10576	4.1612	3.81238	ENSG00000227712	AL359915.1	lncRNA
LINC01780	2.59438	3.30874	4.0479	3.12484	3.00508	2.10669	3.39484	3.23747	3.37425	3.1969	2.53213	2.65617	2.42017	0.0484661	2.94741	2.65442	2.86055	2.7811	2.56254	2.29427	2.30251	2.45804	2.84471	2.41677	2.41187	2.3855	2.67682	2.38358	2.46027	2.15326	1.57739	2.88658	3.00907	ENSG00000232650	LINC01780	lncRNA
HAO2	2.59438	3.33201	2.17343	3.1652	3.55008	2.36501	3.25511	3.69029	3.83339	3.89615	3.25123	2.96534	2.65149	1.63343	3.1349	2.56206	2.35359	2.43517	3.03031	2.57356	2.21885	2.79657	2.70829	2.60782	2.5342	2.72654	2.42528	2.87785	3.05131	2.22541	2.12487	3.35865	3.40274	ENSG00000116882	HAO2	protein_coding
HSD3B2	1.70602	1.22421	2.17343	2.45017	2.0893	2.10669	1.07291	0.798048	2.15395	1.91827	1.52471	1.32057	2.8508	1.63343	2.08759	1.37112	1.61662	1.63478	1.6518	2.17763	1.70735	2.28065	1.81179	2.56238	2.03463	1.69362	1.54392	1.91051	2.13377	2.35971	1.96441	2.01985	2.62205	ENSG00000203859	HSD3B2	protein_coding
HSD3BP2	1.82386	1.01008	2.9104	1.85153	1.46666	1.29225	0.542393	0.508541	1.42671	1.00352	1.49466	1.12465	1.06653	2.37039	1.54994	2.08614	1.8061	1.69821	0.914837	1.67386	1.70735	1.15389	1.89795	1.2113	1.42458	1.34368	1.1373	1.77516	1.44189	1.51172	1.33638	0.739738	2.46593	ENSG00000203858	HSD3BP2	unprocessed_pseudogene
HSD3BP1	1.36089	0.88979	0.588468	1.2205	0.774786	1.56355	-1.04257	-0.339456	0.146606	0.499043	0.807443	-0.408783	1.06653	0.0484661	-0.131242	0.9286	0.828126	0.991938	0.708386	1.38913	1.19716	0.583575	1.51734	0.454573	1.56897	1.34368	1.20289	1.27069	1.11069	1.26018	1.33638	1.63282	2.09153	ENSG00000187481	HSD3BP1	unprocessed_pseudogene
HSD3B1	3.74389	1.92082	0.588468	1.29514	1.59791	2.50036	1.6204	1.17992	1.03969	0.358181	1.55416	1.53311	1.06653	1.63343	0.843667	3.35056	2.74952	2.52537	2.56254	2.47814	3.84625	2.71909	2.70829	2.2548	1.78151	3.48503	2.69972	2.61261	1.98938	2.48257	1.57739	1.10231	2.09153	ENSG00000203857	HSD3B1	protein_coding
HSD3BP3	2.30118	1.65163	2.17343	1.86793	2.70855	2.04898	1.07291	2.26145	3.26321	1.44782	1.69298	1.88245	2.28892	3.21839	1.75224	1.90998	1.71447	2.19247	1.09541	2.11557	1.43817	2.07834	1.62231	2.56238	2.06742	2.35775	1.97782	2.14821	1.58276	2.07731	1.96441	1.39181	1.42411	ENSG00000249798	HSD3BP3	unprocessed_pseudogene
HSD3BP4	0.674996	1.01008	2.17343	1.02968	1.2173	0.521732	0.542393	0.39751	1.00763	0.800699	1.26465	1.12465	0.218534	2.37039	1.16052	1.00075	1.06913	1.08979	1.09541	0.465754	0.796619	0.824584	1.07483	0.954144	0.80114	0.956656	0.665231	0.488281	1.11069	0.568299	1.33638	2.01985	2.09153	ENSG00000203855	HSD3BP4	unprocessed_pseudogene
HSD3BP5	1.36089	1.49551	2.17343	1.65771	1.42012	1.07813	0.831899	1.58654	0.941287	1.05006	1.95822	1.71833	1.35604	0.0484661	1.31456	1.25791	1.06913	0.991938	0.914837	1.09963	1.36222	1.2671	0.998878	1.42948	0.720969	1.45261	1.38346	0.702406	1.44189	1.26018	1.96441	2.18031	2.38104	ENSG00000198857	HSD3BP5	transcribed_unprocessed_pseudogene
ZNF697	4.62311	5.23967	5.34336	4.80653	4.50897	5.50841	4.99452	5.02745	5.12529	4.86557	4.68469	4.71615	4.71678	5.82983	4.25633	4.29066	4.81991	4.78658	6.56062	6.38995	4.16957	5.00882	5.17529	6.12113	6.32385	4.5073	4.85314	4.98653	6.80305	5.97899	4.2168	4.89817	4.4762	ENSG00000143067	ZNF697	protein_coding
PHGDH	5.73452	5.51343	5.23232	5.88565	5.86116	4.94602	5.49659	5.71221	6.29718	5.97289	5.72812	5.67309	5.60396	5.66318	6.19131	5.94584	5.66485	5.52209	4.97949	5.29252	5.76563	5.08028	5.23029	5.08242	5.45122	5.80696	5.33125	5.28944	4.91471	5.3557	6.09126	5.78413	5.61742	ENSG00000092621	PHGDH	protein_coding
HMGCS2	3.33134	2.29697	6.08032	4.02054	6.11783	3.06363	2.65787	3.46101	7.29033	7.42399	2.61829	2.97991	2.65149	6.19821	7.92273	3.04408	2.92328	3.09569	2.4998	2.92066	2.69192	3.07056	3.13815	3.44834	2.4865	3.51046	2.98716	2.94246	3.25452	2.89023	2.83114	3.42424	2.46593	ENSG00000134240	HMGCS2	protein_coding
REG4	2.83793	2.3886	2.9104	2.95107	1.93233	1.92612	2.50175	2.1966	2.97898	3.03278	2.90779	2.44132	1.8035	2.37039	3.5692	2.78275	3.28358	2.86641	2.43421	2.9565	2.6285	3.05488	2.90837	2.69462	2.71063	2.51674	2.9302	2.53093	2.56588	2.97638	4.10576	3.28994	3.60343	ENSG00000134193	REG4	protein_coding
NBPF7	1.5777	1.22421	2.17343	2.40595	0.981236	-0.395806	1.45993	1.17992	1.45076	0.282232	1.19159	0.957999	1.35604	1.63343	1.35063	0.597394	0.993185	0.773758	1.25587	1.2802	1.57903	1.15389	1.21569	1.42948	1.65778	0.800537	1.68831	1.33628	0.800348	0.77475	2.63183	2.45594	2.6942	ENSG00000215864	NBPF7	unprocessed_pseudogene
ADAM30	0.238897	-2.04881	2.9104	-0.64548	0.244271	1.38847	-0.305604	0.611635	0.204321	1.3016	-0.551638	-0.408783	1.06653	1.63343	0.683202	0.398085	0.0316592	-0.197096	2.3655	-1.58487	0.907651	0.294069	0.43328	0.454573	-0.0159964	0.715648	-0.382075	0.599312	0.0633821	-0.324786	0.198874	0.254311	-0.341425	ENSG00000134249	ADAM30	protein_coding
NOTCH2	6.38145	6.56467	6.01473	6.69523	7.07294	7.39065	6.79663	6.60618	6.90013	6.64595	6.59678	6.42211	6.62112	6.67782	6.4207	6.24404	6.69437	6.61283	7.97877	6.97464	6.22288	6.60325	6.65593	6.79196	7.16864	6.41861	6.83322	6.83666	7.10705	6.95665	6.39658	6.47541	6.51407	ENSG00000134250	NOTCH2	protein_coding
SEC22B	3.0218	3.62362	3.39582	3.15187	3.79772	3.27976	3.43856	3.43313	2.90258	3.33487	3.85849	3.89404	3.32287	1.63343	3.77565	3.30853	3.57163	3.53843	3.31173	3.10762	2.99825	3.36573	3.48291	3.5214	3.29905	3.26371	3.69403	3.48105	3.12228	3.43771	4.2168	3.76527	3.48639	ENSG00000265808	SEC22B	protein_coding
AC244669.2	4.15706	4.07359	4.8364	4.91109	5.28217	3.5323	3.67625	4.17572	4.36637	4.06996	4.53767	4.35172	4.37234	4.57203	4.89189	3.85752	4.57489	4.6569	4.8597	5.06925	4.05363	4.7462	4.76956	5.05397	5.29386	3.96127	4.5344	4.86956	4.98621	4.7566	5.81358	4.12221	5.17585	ENSG00000274642	AC244669.2	unprocessed_pseudogene
AC244669.1	3.16266	5.10432	3.75839	2.96638	4.12963	3.40005	4.49141	4.96554	4.49624	4.98716	4.0515	4.27698	3.51132	4.44078	4.28923	3.22063	3.31511	3.19797	2.89059	3.2444	3.2508	2.9055	3.33632	2.9803	3.31279	3.39235	3.14566	3.48105	2.95091	2.97638	6.19436	3.95475	4.13106	ENSG00000223804	AC244669.1	transcribed_unprocessed_pseudogene
U1	0.79529	1.41062	3.75839	-1.89924	1.32227	-0.106299	0.542393	0.508541	2.01571	4.73277	0.75769	1.49304	-2.10339	1.63343	3.12452	0.77248	1.71447	1.34887	0.177871	-1.2223	0.240226	0.397162	0.43328	0.550789	0.720969	0.529235	-0.382075	-0.696143	0.680053	0.955322	-0.538092	-0.482654	-1.07839	ENSG00000273727	U1	snRNA
NBPF8	2.75135	2.80917	3.39582	2.57525	1.75617	2.41155	2.23045	2.02044	1.30008	1.70214	3.07962	2.54296	3.38846	1.63343	2.26816	2.97411	2.47023	2.83853	4.20762	3.07538	3.2717	3.24654	4.01343	2.65187	3.18414	2.70468	3.49894	3.94771	3.43262	2.93395	4.56345	4.23616	3.64043	ENSG00000270231	NBPF8	transcribed_unprocessed_pseudogene
AC241952.1	6.02948	6.32188	5.71775	6.67324	6.2781	5.83728	5.8921	6.07445	5.90748	5.77235	6.52425	6.31411	6.16807	5.54032	6.37327	6.22722	6.65641	6.31829	6.2864	6.50335	6.16818	6.30654	6.43057	6.34059	6.76474	6.38464	6.33766	6.67811	6.24528	6.16478	7.8384	6.49844	6.91973	ENSG00000275131	AC241952.1	transcribed_unprocessed_pseudogene
NBPF26	3.16266	4.00285	3.39582	3.49044	3.62381	1.86053	4.51202	4.56423	3.00357	3.3064	3.91632	3.49811	3.91897	3.5079	2.97078	3.1589	3.11465	3.08386	4.45916	3.34248	3.20805	3.11661	4.00374	2.96291	3.29905	2.85116	3.95421	4.0876	3.64031	3.66227	4.53516	4.23616	4.10483	ENSG00000273136	NBPF26	protein_coding
LINC00623	3.55231	3.48517	4.0479	5.63813	3.723	3.74715	3.43856	3.33108	3.92206	3.1117	3.73537	3.078	3.87389	2.85582	3.62916	3.91466	3.88702	4.00767	3.97373	4.4564	4.15839	3.9272	4.42242	4.51843	4.01375	3.97046	3.9637	4.32421	4.10486	4.48991	6.35673	5.39999	5.28501	ENSG00000226067	LINC00623	lncRNA
AC241377.2	4.15706	6.08219	4.8364	4.60367	5.3766	3.8689	5.36682	5.25549	4.74257	4.78531	6.51398	6.32128	6.06151	4.69232	4.62365	4.2244	5.00048	4.9022	4.6004	4.4119	4.11277	4.7364	4.66287	4.48838	4.21739	4.01555	4.35849	4.3797	3.80754	4.28571	3.3688	3.76527	4.18214	ENSG00000275585	AC241377.2	transcribed_unprocessed_pseudogene
AC244453.3	1.19583	0.614155	0.588468	1.41155	0.846935	0.134709	0.542393	0.611635	0.554264	0.202062	0.90208	0.387683	0.70396	0.0484661	0.89342	1.37112	1.27558	1.30879	0.467378	1.22248	0.796619	1.21161	1.34401	1.47924	1.52242	0.529235	1.49239	1.51685	0.911379	0.77475	1.78384	2.18031	1.58457	ENSG00000234998	AC244453.3	lncRNA
AC244453.1	2.38025	2.63301	2.17343	1.99278	1.63913	2.21563	2.86432	2.97282	1.16125	0.358181	2.32568	2.4201	1.98407	2.85582	0.296179	2.11893	2.9834	2.90724	2.56254	2.34924	2.34259	2.8701	2.44764	2.07233	2.55747	2.54162	2.60585	2.92124	2.56588	2.97638	1.04687	0.739738	1.03709	ENSG00000227193	AC244453.1	lncRNA
FAM72B	1.5777	2.14759	2.17343	1.51926	1.7182	1.79182	2.32666	1.98247	2.66632	1.91827	1.55416	2.1377	2.42017	1.63343	1.42017	2.30141	2.74952	2.35872	2.43421	2.37596	1.70735	2.50497	2.86624	2.41677	2.43718	2.32947	2.69972	2.89971	2.13377	2.7505	1.78384	1.39181	2.19463	ENSG00000188610	FAM72B	protein_coding
SRGAP2C	6.00474	6.79563	6.47111	5.99511	5.7194	6.0727	6.99269	7.04079	5.89	5.80155	7.47145	7.13649	7.0336	5.88136	5.83016	5.93667	6.03758	5.93795	6.44049	6.25253	5.99668	6.10809	6.37533	6.27167	6.05623	5.85489	6.13415	6.27383	6.1579	6.02014	6.23889	6.34601	6.32249	ENSG00000171943	SRGAP2C	protein_coding
LINC02798	3.77349	4.08733	2.9104	4.04598	3.15472	4.11375	4.16688	3.74801	3.08264	2.72383	3.67634	3.70523	4.20039	3.21839	2.86253	3.90529	3.96861	3.86985	4.04137	3.66847	3.53647	3.88348	3.82834	3.90493	3.57468	3.79538	3.87594	4.09709	3.9957	3.96589	3.75959	3.6603	3.99486	ENSG00000227082	LINC02798	lncRNA
EMBP1	4.62311	4.42692	4.49536	4.63753	4.82701	5.00032	4.59164	4.40111	4.76911	4.81929	4.50412	4.66747	4.81547	4.57203	4.70252	4.74386	4.85251	4.68457	5.87523	4.59362	4.63254	4.58084	4.52752	4.63277	4.85143	4.72925	4.96133	4.71787	4.50964	4.92856	4.47686	4.8749	4.72035	ENSG00000231752	EMBP1	transcribed_unprocessed_pseudogene
AC242852.2	3.48235	4.30287	5.44645	5.07186	6.09579	3.14851	4.26729	4.85432	6.12762	5.81677	3.38013	4.29457	4.23646	5.88136	6.54167	2.38466	2.9436	2.94695	3.72219	3.36932	2.5278	2.73885	3.24064	3.30395	2.4865	3.15507	2.94944	2.78694	2.59943	2.7986	1.57739	2.45594	1.58457	ENSG00000277095	AC242852.2	unprocessed_pseudogene
AC239859.4	4.26518	5.21485	5.23232	2.6435	4.80453	3.96565	5.33247	5.41008	5.17665	5.51261	4.09723	4.91125	4.63807	4.69232	4.52845	3.99634	4.63235	4.63275	4.37427	4.64395	3.83224	4.47876	4.73487	4.37467	4.52538	3.90487	4.40103	4.54139	4.39011	4.54734	3.70984	2.45594	3.06457	ENSG00000274927	AC239859.4	unprocessed_pseudogene
[truncated: 23,069 more rows]

## Sheet: Mass_Spec_dogra
	largeEV	smallEV	smallEV	smallEP	largeEV	smallEV	smallEV	smallEP	largeEV	smallEV	smallEV	smallEP	largeEV	smallEV	smallEV	smallEP	largeEV	smallEV	smallEV	smallEP	largeEV	smallEV	smallEV	smallEP
[truncated: 2,819 more rows]

[truncated: 3 more sheets: Extended_data_combined_dogra, RNAseq_fig4_dogra, AD_EVPs_fig6_dogra]
